# Supplementary material for: Methyl (Z)-2-chloro-3-(2-methoxy­carbonyl­phen­yl)prop-2-enoate
Source: Acta Crystallogr Sect E Struct Rep Online. 2010 Jan 16;66(Pt 2):o376. doi: 10.1107/S160053681000084X (PMC2979665; doi:10.1107/S160053681000084X)
Supplement: Supplementary file 2 [file e-66-0o376-Isup2.hkl]

# 
# h,k,l, Fc-squared, Fo-squared, sigma(Fo-squared) and status flag 
# 
data_I
_shelx_title ' P21c in P2(1)/c' 
_shelx_refln_list_code          4 
_shelx_F_calc_maximum      147.99 
_exptl_crystal_F_000       528.00 
_reflns_d_resolution_high  0.8357 
 
loop_ 
 _symmetry_equiv_pos_as_xyz 
 'x, y, z' 
 '-x, y+1/2, -z+1/2' 
 '-x, -y, -z' 
 'x, -y-1/2, z-1/2' 
 
_cell_length_a    10.7225 
_cell_length_b    15.3306 
_cell_length_c     7.6762 
_cell_angle_alpha  90.000 
_cell_angle_beta  110.395 
_cell_angle_gamma  90.000 
 
_shelx_F_squared_multiplier     1.000 
 
loop_ 
 _refln_index_h 
 _refln_index_k 
 _refln_index_l 
 _refln_F_squared_calc 
 _refln_F_squared_meas 
 _refln_F_squared_sigma 
 _refln_observed_status 
   1   0   0      116.09      105.79      2.79 o 
   2   0   0     1527.82     1622.15     17.06 o 
   3   0   0      259.08      263.37      5.29 o 
   4   0   0     5002.63     5078.06     50.76 o 
   5   0   0     2178.10     2164.36     24.75 o 
   6   0   0      695.08      654.13     19.18 o 
   7   0   0     1057.28     1048.39     19.17 o 
   8   0   0     1040.26     1028.05     20.59 o 
   9   0   0      118.68      115.63      9.06 o 
  10   0   0      557.88      579.45     17.85 o 
  11   0   0      196.18      241.80     17.42 o 
   1   1   0     2350.71     2336.38     19.84 o 
   2   1   0     3554.72     3576.68     28.03 o 
   3   1   0       26.13       16.76      1.81 o 
   4   1   0     1464.73     1448.97     12.17 o 
   5   1   0      163.70      157.20      3.68 o 
   6   1   0      865.27      892.37      9.46 o 
   7   1   0        0.50        0.23      1.95 o 
   8   1   0      368.46      351.04      7.99 o 
   9   1   0       14.28       20.35      4.48 o 
  10   1   0        3.91       -2.35      6.48 o 
  11   1   0       20.77       25.61      5.48 o 
   0   2   0     1245.25     1297.20     13.45 o 
   1   2   0     1670.54     1698.09     16.18 o 
   2   2   0     3423.76     3525.61     27.20 o 
   3   2   0     1058.02      991.53      9.81 o 
   4   2   0     1231.20     1143.98     10.08 o 
   5   2   0      329.42      409.53      5.46 o 
   6   2   0      474.29      499.11      6.57 o 
   7   2   0      140.28      128.21      3.87 o 
   8   2   0      321.19      322.72      9.68 o 
   9   2   0      125.30      124.14      5.42 o 
  10   2   0       96.78      100.49     11.11 o 
  11   2   0       14.53       23.65      5.25 o 
   1   3   0       98.05       92.42      2.30 o 
   2   3   0      632.68      633.24      6.90 o 
   3   3   0     1354.25     1339.31     12.45 o 
   4   3   0       36.27       32.86      2.44 o 
   5   3   0       47.01       40.09      2.84 o 
   6   3   0       31.60       32.02      3.04 o 
   7   3   0      218.30      232.96      6.28 o 
   8   3   0       51.03       50.79      4.12 o 
   9   3   0      450.14      479.62      9.40 o 
  10   3   0       13.73        6.48      4.47 o 
  11   3   0        0.44       -1.92      4.47 o 
   0   4   0      946.86      975.03     11.78 o 
   1   4   0     1374.67     1404.62     11.17 o 
   2   4   0      719.02      694.77      6.62 o 
   3   4   0     4256.95     4317.53     34.04 o 
   4   4   0        8.75        6.16      2.11 o 
   5   4   0     2328.07     2382.67     21.61 o 
   6   4   0      350.46      342.01      6.77 o 
   7   4   0       12.82       14.39      3.23 o 
   8   4   0       25.57       21.11      3.73 o 
   9   4   0       37.17       34.48      4.04 o 
  10   4   0      603.50      595.80     12.04 o 
  11   4   0       15.65       16.44      5.09 o 
   1   5   0      232.98      252.54      3.84 o 
   2   5   0        7.86       10.88      1.48 o 
   3   5   0      819.12      817.79     14.23 o 
   4   5   0      412.37      456.99      6.96 o 
   5   5   0       43.32       43.28      3.12 o 
   6   5   0        0.02        0.48      2.57 o 
   7   5   0       67.43       59.98      4.15 o 
   8   5   0        1.23        2.97      3.85 o 
   9   5   0      208.26      210.73      6.87 o 
  10   5   0      102.59      106.84      6.70 o 
  11   5   0       23.21       24.03      6.00 o 
   0   6   0     2404.81     2371.03     26.02 o 
   1   6   0     3195.80     3273.70     24.20 o 
   2   6   0     2566.86     2532.00     19.51 o 
   3   6   0     1217.98     1168.70     10.62 o 
   4   6   0     2074.53     2202.95     20.26 o 
   5   6   0      195.46      206.12      5.37 o 
   6   6   0      743.20      682.54     10.05 o 
   7   6   0      118.31      112.26      5.51 o 
   8   6   0      276.83      282.74      7.41 o 
   9   6   0       96.41      100.11      5.48 o 
  10   6   0      118.40      126.88      6.05 o 
  11   6   0      170.59      155.04      7.91 o 
   1   7   0      667.90      715.83      7.68 o 
   2   7   0      401.06      432.30      5.69 o 
   3   7   0       38.57       45.78      2.41 o 
   4   7   0        9.82       17.82      2.53 o 
   5   7   0       66.62       58.12      3.61 o 
   6   7   0      161.91      170.19      6.12 o 
   7   7   0      100.55       98.04      5.92 o 
   8   7   0      143.17      154.19      5.91 o 
   9   7   0        0.02        1.18      3.35 o 
  10   7   0        1.37        3.11      3.64 o 
  11   7   0       62.39       66.93      6.35 o 
   0   8   0      311.50      355.51      7.74 o 
   1   8   0      741.93      825.83      8.78 o 
   2   8   0       13.01       16.41      1.96 o 
   3   8   0      917.14      925.18      9.68 o 
   4   8   0      278.89      280.60      4.93 o 
   5   8   0       14.83       11.88      2.93 o 
   6   8   0        5.59        5.27      3.00 o 
   7   8   0        0.96       -0.48      3.08 o 
   8   8   0      161.15      167.91     11.00 o 
   9   8   0       25.88       31.03      5.56 o 
  10   8   0       25.49       24.94      6.19 o 
   1   9   0       67.09       67.55      3.01 o 
   2   9   0      469.62      528.42      7.75 o 
   3   9   0       14.78       22.22      2.37 o 
   4   9   0       75.75       67.92      3.89 o 
   5   9   0       64.17       65.69      4.12 o 
   6   9   0      245.52      241.56     11.13 o 
   7   9   0      335.98      331.33      7.96 o 
   8   9   0       25.54       22.68      4.00 o 
   9   9   0        1.06        5.12      4.42 o 
  10   9   0        2.42       -5.88      5.88 o 
   0  10   0      465.50      444.71     13.81 o 
   1  10   0      138.77      131.96      4.00 o 
   2  10   0      292.99      285.87      5.52 o 
   3  10   0        0.00       -2.09      2.09 o 
   4  10   0        0.73        1.48      2.99 o 
   5  10   0       20.42       21.33      3.59 o 
   6  10   0      152.78      155.97      7.93 o 
   7  10   0       47.77       41.24      4.26 o 
   8  10   0      218.69      225.59      8.57 o 
   9  10   0        0.32       -4.47      4.47 o 
  10  10   0       10.67        8.90      5.78 o 
   1  11   0      166.44      177.30      4.79 o 
   2  11   0        1.56       -2.23      2.23 o 
   3  11   0       76.43       73.84      3.67 o 
   4  11   0       44.55       53.80      6.05 o 
   5  11   0        0.69        0.13      3.04 o 
   6  11   0       77.32       84.30      5.26 o 
   7  11   0       32.50       39.21      4.84 o 
   8  11   0       34.39       32.66      7.65 o 
   9  11   0        0.15       -4.52      4.81 o 
   0  12   0        0.36       -3.17      3.17 o 
   1  12   0       15.31       21.05      2.83 o 
   2  12   0     1983.41     1948.64     20.06 o 
   3  12   0        2.18        1.53      2.56 o 
   4  12   0       53.87       50.53      4.23 o 
   5  12   0       23.57       22.95      3.73 o 
   6  12   0       90.37       96.67      6.08 o 
   7  12   0       34.78       36.00      6.03 o 
   8  12   0       27.18       37.83      6.37 o 
   9  12   0       97.08       95.90     12.34 o 
   1  13   0       31.62       30.08      3.26 o 
   2  13   0      142.96      143.60      4.81 o 
   3  13   0      562.88      586.44     10.16 o 
   4  13   0        3.64       -0.55      3.03 o 
   5  13   0       23.98       15.54      3.85 o 
   6  13   0        4.49       -2.41      7.31 o 
   7  13   0        9.68        9.62      5.10 o 
   8  13   0        4.21        2.11      5.17 o 
   0  14   0      216.66      201.93      8.04 o 
   1  14   0      138.19      129.08      4.83 o 
   2  14   0        1.21        6.33      3.01 o 
   3  14   0        2.60        0.77      3.46 o 
   4  14   0       53.11       59.82      4.69 o 
   5  14   0        0.80       -0.84      4.33 o 
   6  14   0       31.34       40.75      6.25 o 
   7  14   0       51.18       52.03      6.79 o 
   1  15   0        5.03       -0.59      2.63 o 
   2  15   0       76.07       70.13      4.76 o 
   3  15   0       39.42       33.83      4.25 o 
   4  15   0        1.36       -1.37      4.08 o 
   5  15   0        2.08       -0.45      4.79 o 
   6  15   0        1.73        3.07      5.02 o 
   0  16   0       21.13       27.06      5.04 o 
   1  16   0        4.15       10.52      3.20 o 
   2  16   0        4.22        3.20      3.52 o 
   3  16   0       15.92       14.47      5.04 o 
   4  16   0        6.74        0.57      4.85 o 
   5  16   0        7.25        5.70      5.28 o 
   1  17   0       10.57       22.52      5.94 o 
   2  17   0        7.59        7.66      4.27 o 
   3  17   0        5.22        2.18      4.84 o 
   4  17   0        1.87        3.75      4.97 o 
   0  18   0       38.50       51.62      6.43 o 
   1  18   0        0.01        0.33      4.27 o 
   2  18   0       29.19       27.25     11.39 o 
 -12   1   1        2.39       -3.69      6.90 o 
 -11   1   1       10.66       14.78      6.67 o 
 -10   1   1      165.44      158.78      8.66 o 
  -9   1   1       87.04       92.49      6.87 o 
  -8   1   1       21.44       26.45      4.06 o 
  -7   1   1        0.18        0.81      2.15 o 
  -6   1   1        1.12        1.74      1.52 o 
  -5   1   1     2564.84     2560.65     19.85 o 
  -4   1   1       58.21       49.34      2.22 o 
  -3   1   1        0.49        0.12      1.29 o 
  -2   1   1     1660.57     1628.22     12.11 o 
  -1   1   1      529.92      498.45      4.91 o 
   0   1   1       54.40       50.21      1.76 o 
   1   1   1      679.92      757.47      8.24 o 
   2   1   1     5586.12     5514.76     37.98 o 
   3   1   1      190.83      173.48      3.41 o 
   4   1   1       42.25       43.32      2.68 o 
   5   1   1      595.04      641.45      7.57 o 
   6   1   1      500.41      515.16      7.15 o 
   7   1   1      235.36      237.99      5.39 o 
   8   1   1       30.65       30.99      3.72 o 
   9   1   1        0.85       -3.83      3.83 o 
  10   1   1        0.29       -2.45      4.36 o 
  11   1   1        3.76        2.96      5.38 o 
 -12   2   1        1.81       -4.41      4.41 o 
 -11   2   1       61.22       46.53      5.49 o 
 -10   2   1       19.80       27.01      4.75 o 
  -9   2   1       81.03       83.52      5.62 o 
  -8   2   1      115.08      112.74      4.74 o 
  -7   2   1        7.65        9.21      1.86 o 
  -6   2   1      118.77      145.26      4.08 o 
  -5   2   1      323.53      333.81      4.92 o 
  -4   2   1      565.89      568.85      6.05 o 
  -3   2   1      712.26      644.32     11.53 o 
  -2   2   1       21.29       15.38      2.77 o 
  -1   2   1     4567.97     4426.76     51.44 o 
   0   2   1     2248.55     2228.80     17.53 o 
   1   2   1     6258.90     6165.44     51.29 o 
   2   2   1       17.97       23.78      1.60 o 
   3   2   1      403.75      420.74      5.13 o 
   4   2   1       48.53       50.80      2.33 o 
   5   2   1       66.23       69.00      2.76 o 
   6   2   1       57.85       57.71      2.94 o 
   7   2   1      115.12      103.56      4.91 o 
   8   2   1      123.53      118.86      5.26 o 
   9   2   1        0.13       -0.19      3.69 o 
  10   2   1       23.10       16.73      4.82 o 
  11   2   1       79.51       71.63      6.51 o 
 -12   3   1       12.53       17.56      7.99 o 
 -11   3   1        4.00       14.27      4.70 o 
 -10   3   1      374.49      355.29      9.90 o 
  -9   3   1      281.00      276.25      8.07 o 
  -8   3   1      739.46      704.69     10.60 o 
  -7   3   1      633.34      637.26     10.10 o 
  -6   3   1      139.57      124.03      5.86 o 
  -5   3   1      439.46      416.47      6.54 o 
  -4   3   1     1803.50     1811.28     16.41 o 
  -3   3   1      296.66      310.43      4.04 o 
  -2   3   1     2089.20     1974.88     16.52 o 
  -1   3   1     1007.63     1004.95      9.26 o 
   0   3   1     3754.57     3717.60     26.00 o 
   1   3   1     1745.77     1669.61     14.23 o 
   2   3   1        1.14       -0.64      1.37 o 
   3   3   1     1191.14     1202.06     13.20 o 
   4   3   1      616.59      627.08      8.48 o 
   5   3   1      535.70      467.68      6.26 o 
   6   3   1      992.11      963.43     10.37 o 
   7   3   1      197.20      193.70      6.00 o 
   8   3   1      118.65      108.06      5.20 o 
   9   3   1       20.09       27.20      4.00 o 
  10   3   1       29.94       30.40      5.20 o 
  11   3   1       94.07      118.23      8.69 o 
 -12   4   1        6.98       12.44      4.89 o 
 -11   4   1       15.38        9.34      4.62 o 
 -10   4   1       15.39       11.57      3.70 o 
  -9   4   1      186.28      193.23      6.35 o 
  -8   4   1      377.16      383.95      7.99 o 
  -7   4   1        0.88       -0.18      2.63 o 
  -6   4   1      154.87      166.01      4.87 o 
  -5   4   1       69.47       64.52      3.21 o 
  -4   4   1      899.92      931.97     10.12 o 
  -3   4   1        3.31        0.88      1.29 o 
  -2   4   1      602.12      625.49      7.01 o 
  -1   4   1       71.65       62.74      1.98 o 
   0   4   1     3305.27     3224.12     23.07 o 
   1   4   1     1494.31     1397.83     11.29 o 
   2   4   1      160.84      151.22      3.02 o 
   3   4   1        0.25        0.17      1.37 o 
   4   4   1        1.82        2.41      1.74 o 
   5   4   1       46.27       40.70      2.22 o 
   6   4   1       82.12      100.88      5.35 o 
   7   4   1       20.79       22.69      3.59 o 
   8   4   1       83.75       77.85      4.84 o 
   9   4   1       42.80       48.99      5.73 o 
  10   4   1        1.59       -3.84      4.37 o 
  11   4   1        0.12        9.79     10.36 o 
 -11   5   1       16.35       16.21      3.69 o 
 -10   5   1       37.13       37.32      4.28 o 
  -9   5   1      628.87      617.54     10.61 o 
  -8   5   1        4.10        6.52      3.19 o 
  -7   5   1      393.81      383.31      7.62 o 
  -6   5   1     1134.81     1125.83     13.00 o 
  -5   5   1      633.14      606.03      9.99 o 
  -4   5   1        7.30        6.97      2.03 o 
  -3   5   1      365.81      316.78      4.39 o 
  -2   5   1     1468.28     1431.52     13.23 o 
  -1   5   1      621.33      572.44      6.61 o 
   0   5   1     2090.12     2114.11     20.28 o 
   1   5   1      572.93      609.12      6.32 o 
   2   5   1      424.26      397.56      5.03 o 
   3   5   1      827.02      807.48      9.88 o 
   4   5   1     2814.22     2757.31     25.52 o 
   5   5   1       26.40       22.87      3.94 o 
   6   5   1      203.20      200.37      7.04 o 
   7   5   1      209.15      190.67      6.14 o 
   8   5   1      507.44      492.70      9.51 o 
   9   5   1        4.15        8.71      3.63 o 
  10   5   1       67.42       70.94      6.09 o 
 -11   6   1        1.17        3.26      4.48 o 
 -10   6   1        2.18        0.69      3.38 o 
  -9   6   1      202.15      181.87      6.37 o 
  -8   6   1       21.45       23.14      6.22 o 
  -7   6   1        0.80       -0.98      2.84 o 
  -6   6   1      122.67      110.65      6.67 o 
  -5   6   1       41.80       50.52      3.24 o 
  -4   6   1     1821.25     1867.84     15.48 o 
  -3   6   1     1520.04     1642.74     13.73 o 
  -2   6   1       23.85       25.40      1.83 o 
  -1   6   1      522.69      499.36      5.87 o 
   0   6   1       13.54       15.06      2.28 o 
   1   6   1      791.60      848.04      8.34 o 
   2   6   1      305.31      325.40      4.77 o 
   3   6   1      518.71      590.57      7.93 o 
   4   6   1      354.15      379.99      5.49 o 
   5   6   1        0.97       -0.01      2.60 o 
   6   6   1        2.99        3.32      2.90 o 
   7   6   1      130.50      119.25      6.48 o 
   8   6   1       49.89       46.70      4.33 o 
   9   6   1      183.06      194.64      8.22 o 
  10   6   1       39.02       34.01      5.33 o 
 -11   7   1        0.00       -2.91      4.87 o 
 -10   7   1       21.51       23.69      7.44 o 
  -9   7   1       14.19       10.19      3.50 o 
  -8   7   1       21.66       22.04      3.63 o 
  -7   7   1      141.68      146.77      5.45 o 
  -6   7   1      296.72      300.19      6.79 o 
  -5   7   1      241.90      235.50      5.66 o 
  -4   7   1      410.85      417.48      7.00 o 
  -3   7   1      129.68      140.84      4.66 o 
  -2   7   1       67.55       98.83      3.37 o 
  -1   7   1     2475.54     2750.12     21.25 o 
   0   7   1       60.65       53.77      2.41 o 
   1   7   1     1151.79     1236.40     12.35 o 
   2   7   1       34.42       34.86      2.25 o 
   3   7   1       81.90       71.58      2.73 o 
   4   7   1      371.77      381.15      7.96 o 
   5   7   1        0.01       -2.69      2.69 o 
   6   7   1      271.75      281.07      7.08 o 
   7   7   1      239.29      211.41      6.53 o 
   8   7   1        6.62        6.48      3.98 o 
   9   7   1        0.00       -3.06      4.48 o 
  10   7   1        2.95       -4.24      4.32 o 
 -11   8   1        0.04        3.33      5.93 o 
 -10   8   1       19.07       17.60      4.57 o 
  -9   8   1        0.87        0.18      3.76 o 
  -8   8   1       14.03       14.83      4.74 o 
  -7   8   1      327.01      322.68      7.62 o 
  -6   8   1       96.74       96.75      4.60 o 
  -5   8   1       54.39       60.08      5.54 o 
  -4   8   1        0.27       -1.49      1.49 o 
  -3   8   1       64.13       64.84      2.75 o 
  -2   8   1      240.76      233.77      4.52 o 
  -1   8   1       12.47       10.54      1.87 o 
   0   8   1     1110.99     1281.56     11.32 o 
   1   8   1       67.05       69.84      2.83 o 
   2   8   1       87.50       99.91      3.33 o 
   3   8   1       71.04       70.29      4.48 o 
   4   8   1      146.42      143.97      6.36 o 
   5   8   1       22.95       23.89      3.26 o 
   6   8   1      247.89      235.94      6.69 o 
   7   8   1      127.67      133.39      6.74 o 
   8   8   1       34.46       34.99      5.17 o 
   9   8   1        4.48        5.65      4.26 o 
  10   8   1        6.49        3.17      4.55 o 
 -10   9   1       48.08       57.34      5.81 o 
  -9   9   1       37.93       32.91      4.64 o 
  -8   9   1      168.97      175.88      7.25 o 
  -7   9   1      140.68      143.80      5.71 o 
  -6   9   1     2223.13     2181.37     26.50 o 
  -5   9   1       24.40       21.32      3.31 o 
  -4   9   1      269.54      265.53      5.21 o 
  -3   9   1      119.29      113.66      3.62 o 
  -2   9   1      554.22      545.37     10.20 o 
  -1   9   1      703.04      648.23      7.94 o 
   0   9   1       30.26       30.80      2.39 o 
   1   9   1      365.19      336.53      6.98 o 
   2   9   1      322.45      290.80      5.38 o 
   3   9   1     1120.08     1127.50     11.62 o 
   4   9   1      846.48      846.74     11.39 o 
   5   9   1      740.75      726.67     13.65 o 
   6   9   1        7.39        0.36      3.74 o 
   7   9   1      190.98      192.38      9.91 o 
   8   9   1       88.26       94.34      6.66 o 
   9   9   1       60.06       63.10      6.42 o 
 -10  10   1       12.75       15.68      4.51 o 
  -9  10   1        0.00        0.30      3.76 o 
  -8  10   1       24.18       28.00      4.71 o 
  -7  10   1       32.14       38.47      4.82 o 
  -6  10   1       63.21       57.76      4.38 o 
  -5  10   1      277.65      259.70      6.80 o 
  -4  10   1      174.63      173.59      4.63 o 
  -3  10   1       76.31       77.38      3.35 o 
  -2  10   1        0.02       -0.79      2.11 o 
  -1  10   1      463.15      479.08      7.05 o 
   0  10   1        6.85        1.52      2.24 o 
   1  10   1       54.83       51.63      3.01 o 
   2  10   1      232.60      256.78      5.34 o 
   3  10   1      231.23      212.16      5.11 o 
   4  10   1       54.18       49.46      3.87 o 
   5  10   1       13.05       14.87      4.13 o 
   6  10   1      226.89      211.63      7.92 o 
   7  10   1        4.74       -3.02      3.69 o 
   8  10   1       10.59        9.99      4.45 o 
   9  10   1       28.01       33.24      6.98 o 
  -9  11   1        3.03        2.87      4.18 o 
  -8  11   1      174.31      175.36     10.16 o 
  -7  11   1      186.29      183.66      8.33 o 
  -6  11   1      360.41      370.10     12.59 o 
  -5  11   1       75.43       77.78      4.85 o 
  -4  11   1       62.71       68.78      4.31 o 
  -3  11   1     1177.28     1169.99     12.46 o 
  -2  11   1       10.25       13.12      2.51 o 
  -1  11   1      234.13      209.25      5.14 o 
   0  11   1      229.34      233.05      4.92 o 
   1  11   1      562.32      579.86      8.13 o 
   2  11   1      345.34      337.26      6.92 o 
   3  11   1      121.69      116.31      4.50 o 
   4  11   1      952.59      938.76     18.92 o 
   5  11   1      426.48      428.55     10.40 o 
   6  11   1       33.16       38.24      5.03 o 
   7  11   1       52.94       58.90      5.82 o 
   8  11   1       13.13       17.01      5.08 o 
   9  11   1       78.09       60.44      7.60 o 
  -9  12   1        2.12        0.34      4.93 o 
  -8  12   1        2.81        1.81      4.09 o 
  -7  12   1      114.31      104.16      9.04 o 
  -6  12   1       46.37       47.59      5.05 o 
  -5  12   1       15.22       18.02      4.06 o 
  -4  12   1        9.04       10.13      3.36 o 
  -3  12   1      513.95      524.04      8.21 o 
  -2  12   1        0.01        4.92      2.58 o 
  -1  12   1        5.24        4.95      2.71 o 
   0  12   1       24.96       24.01      3.01 o 
   1  12   1       80.65       75.49      3.84 o 
   2  12   1        1.84        2.39      2.62 o 
   3  12   1       96.02      124.92      5.15 o 
   4  12   1        7.74        4.39      3.66 o 
   5  12   1        9.24        7.12      4.01 o 
   6  12   1        7.78       11.32      4.30 o 
   7  12   1        1.97        5.57      4.36 o 
   8  12   1       18.96       25.52      5.27 o 
  -8  13   1        3.86        2.61      4.92 o 
  -7  13   1       89.06       74.46      6.10 o 
  -6  13   1        2.97        3.66      3.83 o 
  -5  13   1       29.57       37.57      4.63 o 
  -4  13   1      110.58      106.15      5.92 o 
  -3  13   1       70.76       66.85      3.85 o 
  -2  13   1       43.73       41.29      4.10 o 
  -1  13   1        0.06       -0.18      2.57 o 
   0  13   1       25.21       20.27      3.00 o 
   1  13   1       40.32       36.74      3.56 o 
   2  13   1        0.61       -1.64      2.53 o 
   3  13   1      290.74      278.39      8.66 o 
   4  13   1      247.03      239.66      8.33 o 
   5  13   1        3.63        2.94      4.02 o 
   6  13   1        7.78        7.76      4.45 o 
   7  13   1       50.65       47.81      5.77 o 
  -8  14   1        0.19        2.31      5.62 o 
  -7  14   1        0.94       -3.95      4.25 o 
  -6  14   1       80.21       81.72      6.33 o 
  -5  14   1        2.90        0.72      3.93 o 
  -4  14   1        4.03        9.31      4.26 o 
  -3  14   1      128.73      124.32      7.39 o 
  -2  14   1      263.79      237.77      9.17 o 
  -1  14   1      133.66      140.13      5.90 o 
   0  14   1       73.76       75.42      4.11 o 
   1  14   1       21.50       27.73      3.26 o 
   2  14   1      171.71      166.43      6.98 o 
   3  14   1       56.94       55.12      5.87 o 
   4  14   1       11.23        7.20      4.14 o 
   5  14   1       21.78       16.07      5.32 o 
   6  14   1       11.30       15.05      4.76 o 
   7  14   1        2.53       -4.10      4.74 o 
  -7  15   1       29.63       43.81      6.67 o 
  -6  15   1       68.35       74.65      7.67 o 
  -5  15   1       52.42       61.18      5.71 o 
  -4  15   1       49.36       57.85      5.44 o 
  -3  15   1       29.13       32.12      4.68 o 
  -2  15   1       67.57       71.96      4.65 o 
  -1  15   1      115.44      131.35      5.13 o 
   0  15   1      127.06      124.71      8.21 o 
   1  15   1        9.67       14.44      3.12 o 
   2  15   1      333.27      341.01      9.73 o 
   3  15   1       11.76       13.04      4.35 o 
   4  15   1       88.66       98.39      6.46 o 
   5  15   1       44.86       48.49      5.69 o 
   6  15   1      104.73      106.59      8.49 o 
  -6  16   1       88.24      104.60      8.54 o 
  -5  16   1        1.51       -0.14      4.74 o 
  -4  16   1       35.82       31.97      5.07 o 
  -3  16   1       17.70       24.99      4.75 o 
  -2  16   1       35.17       39.69      4.90 o 
  -1  16   1        0.26       -0.35      3.55 o 
   0  16   1        0.00        2.56      3.00 o 
   1  16   1        4.47        5.79      3.30 o 
   2  16   1        0.95        6.54      4.04 o 
   3  16   1        8.45        4.85      3.99 o 
   4  16   1        0.55       -4.01      4.04 o 
   5  16   1       17.13        7.95      7.40 o 
  -4  17   1       40.52       43.88      6.35 o 
  -3  17   1       64.10       74.41      6.06 o 
  -2  17   1       17.50       30.78      4.84 o 
  -1  17   1       39.46       44.17      4.62 o 
   0  17   1       55.99       62.17      5.62 o 
   1  17   1       13.17       15.87      4.48 o 
   2  17   1       76.84       83.47      6.43 o 
   3  17   1        0.49       -2.86      4.55 o 
  -2  18   1        3.54        0.74      5.70 o 
  -1  18   1        1.74        1.11      4.85 o 
   0  18   1        0.11        3.70      5.22 o 
   1  18   1        2.14        1.33      5.41 o 
 -12   0   2      143.68      143.52     10.89 o 
 -11   0   2       59.72       84.27      8.63 o 
 -10   0   2       82.85       77.81     16.98 o 
  -9   0   2     1125.61     1145.30     27.07 o 
  -8   0   2        0.62        5.55      3.48 o 
  -7   0   2      963.29      938.32     14.24 o 
  -6   0   2      222.15      260.27      6.55 o 
  -5   0   2      834.86      807.95     11.76 o 
  -4   0   2      944.99      912.13     12.06 o 
  -3   0   2    21891.25    20752.57    194.24 o 
  -2   0   2    21900.19    21600.63    352.81 o 
  -1   0   2     7489.34     8032.40     76.73 o 
   0   0   2    20240.58    20294.23    243.92 o 
   1   0   2    21285.45    21630.03    216.00 o 
   2   0   2     3918.52     3789.95     42.14 o 
   3   0   2     1653.57     1624.49     19.64 o 
   4   0   2     1485.09     1560.75     20.60 o 
   5   0   2      461.52      416.93      9.81 o 
   6   0   2     2617.38     2506.25     39.11 o 
   7   0   2      391.26      369.73      9.85 o 
   8   0   2      655.74      682.08     29.15 o 
   9   0   2      406.91      415.46     32.06 o 
  10   0   2       46.89       56.64      8.45 o 
 -12   1   2        5.24       14.04      4.78 o 
 -11   1   2       20.51       24.00      4.95 o 
 -10   1   2      249.31      229.65      8.01 o 
  -9   1   2       25.03       33.06      3.72 o 
  -8   1   2      196.73      210.96      4.99 o 
  -7   1   2      486.98      480.11      6.77 o 
  -6   1   2        4.07        0.04      1.70 o 
  -5   1   2       20.54       20.56      1.93 o 
  -4   1   2        3.78        0.81      1.44 o 
  -3   1   2      188.06      177.11      3.76 o 
  -2   1   2     5934.12     6042.20     45.23 o 
  -1   1   2     1205.94     1225.27     10.85 o 
   0   1   2    10913.39    11400.59     76.34 o 
   1   1   2     1691.87     1808.76     14.10 o 
   2   1   2       77.07       90.79      2.74 o 
   3   1   2       39.94       51.68      2.44 o 
   4   1   2      178.26      172.84      4.06 o 
   5   1   2      530.12      575.62      7.68 o 
   6   1   2       15.40       14.13      2.58 o 
   7   1   2        8.69        7.16      2.86 o 
   8   1   2       43.11       32.54      3.97 o 
   9   1   2        0.00        4.00      4.37 o 
  10   1   2        0.00        2.77      5.15 o 
 -12   2   2        1.89       -1.15      5.71 o 
 -11   2   2       97.18       90.25      6.29 o 
 -10   2   2       12.44       12.25      3.91 o 
  -9   2   2      393.74      395.66      8.15 o 
  -8   2   2       77.41       76.84      3.61 o 
  -7   2   2      140.80      134.42      3.78 o 
  -6   2   2       15.45        9.56      1.71 o 
  -5   2   2     2915.27     2890.65     22.13 o 
  -4   2   2      102.62      127.40      3.01 o 
  -3   2   2     1053.76     1080.69     10.59 o 
  -2   2   2     2543.74     2534.97     20.81 o 
  -1   2   2     2962.96     2984.37     21.47 o 
   0   2   2     3983.00     4048.34     31.41 o 
   1   2   2      182.63      176.91      3.99 o 
   2   2   2       85.78       75.62      2.45 o 
   3   2   2        2.39        0.92      1.69 o 
   4   2   2      468.49      491.05      6.52 o 
   5   2   2      473.78      486.44      6.99 o 
   6   2   2      347.53      340.85      6.29 o 
   7   2   2      316.51      304.87     11.30 o 
   8   2   2       89.19       90.42      7.31 o 
   9   2   2        4.78        7.36      5.97 o 
  10   2   2       27.57       38.63      7.74 o 
 -12   3   2       39.49       46.57      5.72 o 
 -11   3   2        6.03        6.52      4.40 o 
 -10   3   2       50.28       46.56      4.04 o 
  -9   3   2      610.84      606.27     10.10 o 
  -8   3   2       89.53       88.14      5.87 o 
  -7   3   2      270.61      299.12      7.17 o 
  -6   3   2       76.75       85.85      4.62 o 
  -5   3   2      586.12      649.54      7.18 o 
  -4   3   2      388.24      395.74      5.82 o 
  -3   3   2      510.82      515.78      7.55 o 
  -2   3   2      515.41      510.70      7.28 o 
  -1   3   2      208.98      216.57      3.91 o 
   0   3   2      270.82      289.79      6.66 o 
   1   3   2      335.61      341.61      5.28 o 
   2   3   2      359.10      312.43      5.28 o 
   3   3   2     1335.46     1374.75     12.66 o 
   4   3   2       81.42      102.70      3.33 o 
   5   3   2      171.34      167.95      4.36 o 
   6   3   2        4.09        3.29      2.36 o 
   7   3   2      125.36      132.30      5.52 o 
   8   3   2        4.32        4.97      3.29 o 
   9   3   2       43.37       40.95      5.18 o 
  10   3   2        0.08       -4.80      5.13 o 
 -12   4   2       26.34       39.93      7.01 o 
 -11   4   2        0.20       -0.03      3.25 o 
 -10   4   2      115.18       98.87      9.06 o 
  -9   4   2      121.22      127.94      5.29 o 
  -8   4   2      210.59      218.13      6.12 o 
  -7   4   2      172.01      187.39      5.32 o 
  -6   4   2      254.86      232.64      6.34 o 
  -5   4   2        2.02       -1.43      1.43 o 
  -4   4   2     3424.13     3458.03     28.65 o 
  -3   4   2      325.79      358.27      5.50 o 
  -2   4   2     1790.30     1770.03     15.81 o 
  -1   4   2     1101.91     1039.16     10.31 o 
   0   4   2      315.43      306.51      7.26 o 
   1   4   2     1711.63     1718.21     15.62 o 
   2   4   2      868.59      885.15      9.92 o 
   3   4   2      757.79      809.55      8.40 o 
   4   4   2      424.34      436.43      9.82 o 
   5   4   2        9.78        8.93      2.33 o 
   6   4   2       30.76       25.99      3.50 o 
   7   4   2      248.83      246.83      8.64 o 
   8   4   2      140.75      122.85      6.64 o 
   9   4   2      362.86      388.30     10.78 o 
  10   4   2       20.87       21.91      6.19 o 
 -12   5   2      169.39      176.09     10.16 o 
 -11   5   2       11.42       14.09      4.24 o 
 -10   5   2       93.43       97.66      5.16 o 
  -9   5   2        4.83       -0.65      2.84 o 
  -8   5   2      121.86      118.05      8.17 o 
  -7   5   2        2.27        3.33      2.60 o 
  -6   5   2      104.75       85.65      2.86 o 
  -5   5   2      395.59      373.86      5.28 o 
  -4   5   2      747.61      833.03      9.64 o 
  -3   5   2       82.87       59.67      3.13 o 
  -2   5   2      230.59      216.49      4.39 o 
  -1   5   2      434.41      446.80      5.28 o 
   0   5   2      190.40      182.81      3.29 o 
   1   5   2      556.67      515.28      6.96 o 
   2   5   2       84.61       99.84      3.82 o 
   3   5   2      405.39      425.86      8.37 o 
   4   5   2       28.56       24.51      2.32 o 
   5   5   2       15.77       12.63      3.44 o 
   6   5   2        1.72        2.19      2.93 o 
   7   5   2       78.83       85.43      7.03 o 
   8   5   2       16.07       21.95      4.64 o 
   9   5   2        2.78        2.91      4.30 o 
  10   5   2       62.11       54.68      8.25 o 
 -11   6   2        1.59        3.08      4.13 o 
 -10   6   2      135.36      125.52      6.51 o 
  -9   6   2       36.66       39.65      4.50 o 
  -8   6   2       93.30       85.00      4.53 o 
  -7   6   2      293.50      299.97      9.45 o 
  -6   6   2      690.86      683.29     10.48 o 
  -5   6   2     1027.15      943.04     14.37 o 
  -4   6   2      852.23      804.93      9.67 o 
  -3   6   2     1945.06     2010.20     18.50 o 
  -2   6   2     1053.58     1034.27     11.11 o 
  -1   6   2     1052.02     1013.19      9.47 o 
   0   6   2     1302.05     1320.10     11.60 o 
   1   6   2     1982.04     1907.79     17.64 o 
   2   6   2      348.14      324.37      5.90 o 
   3   6   2     1628.07     1650.88     14.48 o 
   4   6   2      106.08       88.69      3.86 o 
   5   6   2     1101.18     1068.22     15.96 o 
   6   6   2       36.12       30.39      4.48 o 
   7   6   2      538.29      571.31     12.13 o 
   8   6   2      214.96      209.08     12.38 o 
   9   6   2      235.07      247.73      9.37 o 
  10   6   2      176.82      189.55      9.45 o 
 -11   7   2        5.08       10.41      4.03 o 
 -10   7   2      104.92       94.44      6.42 o 
  -9   7   2       29.92       30.17      4.41 o 
  -8   7   2       26.25       23.91      4.13 o 
  -7   7   2        1.46        6.58      4.52 o 
  -6   7   2       81.32       68.10      3.78 o 
  -5   7   2      100.73      104.09      4.43 o 
  -4   7   2      102.53      107.76      4.86 o 
  -3   7   2      670.21      700.34      9.00 o 
  -2   7   2       60.11       84.49      3.33 o 
  -1   7   2       28.43       33.80      2.11 o 
   0   7   2        5.42        1.50      1.68 o 
   1   7   2      448.60      481.32      6.15 o 
   2   7   2      356.92      354.35      6.46 o 
   3   7   2       70.71       83.87      3.71 o 
   4   7   2       81.52       80.68      3.93 o 
   5   7   2       58.71       65.13      5.08 o 
   6   7   2       52.91       64.47      5.40 o 
   7   7   2        4.50        5.82      4.10 o 
   8   7   2       16.85       12.13      5.53 o 
   9   7   2      111.53      115.91     14.32 o 
 -11   8   2       36.92       40.54      5.18 o 
 -10   8   2       31.30       27.72      4.63 o 
  -9   8   2        0.09        6.23      3.81 o 
  -8   8   2        0.64        1.09      3.46 o 
  -7   8   2       59.15       57.95      4.95 o 
  -6   8   2      928.35      854.48     13.57 o 
  -5   8   2      111.61      103.37      3.40 o 
  -4   8   2       87.71       89.26      3.74 o 
  -3   8   2       20.16       24.30      2.61 o 
  -2   8   2      273.12      271.45      6.15 o 
  -1   8   2       45.48       49.93      2.54 o 
   0   8   2      922.87      974.83     12.46 o 
   1   8   2      147.68      129.75      3.57 o 
   2   8   2      188.88      220.14      4.42 o 
   3   8   2        5.98        5.31      2.60 o 
   4   8   2        7.42        9.16      3.57 o 
   5   8   2       99.60       93.44      5.75 o 
   6   8   2       32.36       41.81      4.98 o 
   7   8   2      146.68      148.41      7.42 o 
   8   8   2        7.45        7.91      4.60 o 
   9   8   2       49.42       61.90      6.48 o 
 -11   9   2       12.85       13.01      4.50 o 
 -10   9   2       13.22        7.89      4.19 o 
  -9   9   2        0.39        0.93      3.74 o 
  -8   9   2       50.28       43.97      4.74 o 
  -7   9   2      376.87      373.90     13.06 o 
  -6   9   2       30.67       32.32      4.29 o 
  -5   9   2       18.37       25.81      3.92 o 
  -4   9   2        4.15        4.53      2.56 o 
  -3   9   2       33.20       37.44      3.09 o 
  -2   9   2     1162.57     1189.76     12.39 o 
  -1   9   2        2.48       -0.03      1.90 o 
   0   9   2      179.00      185.43      5.09 o 
   1   9   2       19.93       22.56      2.35 o 
   2   9   2       15.28       18.08      2.31 o 
   3   9   2        0.51        2.02      2.63 o 
   4   9   2       37.94       38.02      4.17 o 
   5   9   2       26.32       25.21      4.64 o 
   6   9   2       46.18       57.24      5.51 o 
   7   9   2      103.86      102.15      7.34 o 
   8   9   2       68.44       67.21      6.42 o 
   9   9   2        3.75        3.30      4.96 o 
 -10  10   2        0.52       -0.84      3.78 o 
  -9  10   2       23.26       18.29      4.36 o 
  -8  10   2       87.97       75.85      6.29 o 
  -7  10   2      299.21      269.94      8.39 o 
  -6  10   2      243.84      210.17      7.50 o 
  -5  10   2       13.24       15.46      3.90 o 
  -4  10   2      206.63      212.39      7.21 o 
  -3  10   2      167.64      162.89      4.56 o 
  -2  10   2       89.76       89.32      4.96 o 
  -1  10   2       12.93       10.50      2.33 o 
   0  10   2       57.12       58.99      4.02 o 
   1  10   2       52.64       58.72      3.20 o 
   2  10   2        2.27       -2.66      2.66 o 
   3  10   2       22.90       17.78      3.27 o 
   4  10   2       80.31       77.73      7.39 o 
   5  10   2       35.49       35.21      4.67 o 
   6  10   2       44.44       46.82      5.37 o 
   7  10   2       73.16       76.20      6.35 o 
   8  10   2        1.32       -4.16      4.46 o 
 -10  11   2       32.69       41.32      5.49 o 
  -9  11   2       18.89       15.20      5.26 o 
  -8  11   2        6.80        7.50      3.99 o 
  -7  11   2       17.31       28.32      4.57 o 
  -6  11   2       22.20       20.76      4.18 o 
  -5  11   2        0.63       -3.32      3.32 o 
  -4  11   2       73.98       66.89      4.12 o 
  -3  11   2        0.17       -0.62      2.70 o 
  -2  11   2      173.91      172.84      4.80 o 
  -1  11   2      156.20      157.24      4.71 o 
   0  11   2      158.24      169.28      5.38 o 
   1  11   2      339.32      322.42      6.28 o 
   2  11   2      155.89      129.22      5.21 o 
   3  11   2      145.96      132.02     12.09 o 
   4  11   2       35.26       29.15      4.13 o 
   5  11   2       21.10       19.39      4.48 o 
   6  11   2       27.61       38.98      5.33 o 
   7  11   2        0.50       -1.72      4.34 o 
   8  11   2       22.06       23.60      5.61 o 
  -9  12   2        0.54        1.52      4.86 o 
  -8  12   2       40.11       30.66      5.05 o 
  -7  12   2        3.81        2.58      3.81 o 
  -6  12   2       14.97       14.57      4.24 o 
  -5  12   2      358.50      360.32      9.60 o 
  -4  12   2       83.55       72.10      5.30 o 
  -3  12   2      371.05      380.90     14.28 o 
  -2  12   2      235.28      229.17     11.61 o 
  -1  12   2     1013.01      997.30     11.69 o 
   0  12   2      562.76      553.31      9.49 o 
   1  12   2       49.80       44.87      4.00 o 
   2  12   2      214.59      203.21      7.60 o 
   3  12   2       56.69       54.17      5.15 o 
   4  12   2      108.73      119.26      6.04 o 
   5  12   2      141.03      137.75      7.25 o 
   6  12   2       52.03       60.41      8.19 o 
   7  12   2       66.36       71.42      7.35 o 
  -9  13   2        8.08        0.89      7.37 o 
  -8  13   2       18.59       17.55      4.80 o 
  -7  13   2        4.98        8.82      5.32 o 
  -6  13   2        0.70       -3.56      3.56 o 
  -5  13   2       93.95       95.57      6.06 o 
  -4  13   2        1.66       -0.77      3.59 o 
  -3  13   2      106.29      109.66      5.16 o 
  -2  13   2       79.91       84.49      4.64 o 
  -1  13   2       30.31       30.51      3.20 o 
   0  13   2       28.55       27.91      3.66 o 
   1  13   2        0.17        3.75      3.03 o 
   2  13   2      183.09      206.28      8.50 o 
   3  13   2      469.75      450.56     18.41 o 
   4  13   2       26.84       16.93      4.64 o 
   5  13   2        3.27        1.61      4.82 o 
   6  13   2        0.03       -0.17      4.09 o 
   7  13   2        0.42        0.69      4.59 o 
  -8  14   2       26.42       29.77      5.32 o 
  -7  14   2        0.73        2.35      4.22 o 
  -6  14   2       11.64       16.06      4.37 o 
  -5  14   2       39.50       46.53      5.24 o 
  -4  14   2       13.19        9.74      3.90 o 
  -3  14   2      253.87      242.84      7.01 o 
  -2  14   2      149.49      148.75      5.76 o 
  -1  14   2        0.03       -2.53      2.89 o 
   0  14   2        1.26        0.20      4.04 o 
   1  14   2        8.43       10.51      3.28 o 
   2  14   2       83.39       94.23      6.03 o 
   3  14   2        0.03       -1.22      3.96 o 
   4  14   2        8.66       11.49      4.42 o 
   5  14   2       59.15       64.21      6.15 o 
   6  14   2        1.42       -3.96      4.05 o 
  -7  15   2       31.82       33.48      6.93 o 
  -6  15   2        0.00        1.47      4.11 o 
  -5  15   2       15.67       15.17      4.51 o 
  -4  15   2        6.31        6.55      5.45 o 
  -3  15   2       23.79        8.98      4.61 o 
  -2  15   2       24.58       26.35      3.95 o 
  -1  15   2        1.13        0.82      3.59 o 
   0  15   2        0.91       -0.58      3.72 o 
   1  15   2        9.23        3.47      3.46 o 
   2  15   2       28.63       24.11      6.61 o 
   3  15   2       54.57       51.21      5.55 o 
   4  15   2       17.46       13.69      4.90 o 
   5  15   2        0.35       -4.20      4.20 o 
  -6  16   2        5.65       -0.52      4.83 o 
  -5  16   2        0.12        4.00      4.32 o 
  -4  16   2        5.00        0.61      4.13 o 
  -3  16   2       20.06       17.07      5.11 o 
  -2  16   2       33.00       30.46      4.79 o 
  -1  16   2        0.49        5.83      4.09 o 
   0  16   2        8.97        8.31      4.01 o 
   1  16   2       16.31       25.38      5.72 o 
   2  16   2        3.24       -4.61      4.69 o 
   3  16   2        0.68        2.00      4.28 o 
   4  16   2        0.88        0.69      4.48 o 
  -4  17   2        6.88       -0.79      4.23 o 
  -3  17   2        0.42       17.29      5.42 o 
  -2  17   2        0.49       -4.84      4.84 o 
  -1  17   2        4.38       17.65      4.61 o 
   0  17   2        1.32       -1.43      4.55 o 
   1  17   2        1.92       -3.34      6.06 o 
   2  17   2       20.75       11.77      5.83 o 
 -12   1   3       30.69       33.56      5.80 o 
 -11   1   3       43.39       37.80      5.07 o 
 -10   1   3        4.53       11.61      3.19 o 
  -9   1   3      176.30      158.41      4.89 o 
  -8   1   3      139.06      140.88      4.41 o 
  -7   1   3      244.04      246.12      5.56 o 
  -6   1   3      129.01      132.51      3.70 o 
  -5   1   3      289.72      325.60      5.09 o 
  -4   1   3      100.57      115.28      3.17 o 
  -3   1   3      150.70      127.27      3.17 o 
  -2   1   3      626.12      614.39      6.61 o 
  -1   1   3      146.24      149.69      3.30 o 
   0   1   3      211.84      250.02      4.12 o 
   1   1   3     1043.51     1090.04     10.13 o 
   2   1   3     1088.32     1161.95     10.97 o 
   3   1   3      254.27      242.79      4.82 o 
   4   1   3      176.61      176.87      4.57 o 
   5   1   3      436.34      457.98      7.36 o 
   6   1   3       88.58      101.08      4.35 o 
   7   1   3       10.26        3.99      3.39 o 
   8   1   3       20.99       20.24      5.63 o 
   9   1   3       27.32       29.92      7.58 o 
 -12   2   3        8.89       10.98      7.63 o 
 -11   2   3       12.78       10.20      4.41 o 
 -10   2   3        0.93        3.09      3.14 o 
  -9   2   3       94.69       96.42      4.85 o 
  -8   2   3       25.76       29.49      2.84 o 
  -7   2   3       18.17       24.50      2.61 o 
  -6   2   3      235.30      235.07      5.94 o 
  -5   2   3      185.17      182.23      3.92 o 
  -4   2   3      424.96      458.19      6.70 o 
  -3   2   3      820.99      834.01      9.38 o 
  -2   2   3      134.69      135.79      3.10 o 
  -1   2   3       84.48      100.17      2.77 o 
   0   2   3      510.73      547.66      6.18 o 
   1   2   3      419.63      410.60      6.44 o 
   2   2   3       15.85       13.78      1.92 o 
   3   2   3      174.35      169.93      5.52 o 
   4   2   3        7.19       10.65      2.35 o 
   5   2   3       62.88       52.18      4.85 o 
   6   2   3      139.83      128.19      6.34 o 
   7   2   3       22.87       10.76      4.08 o 
   8   2   3       24.76       24.39      4.84 o 
   9   2   3        1.45       -3.78      4.99 o 
 -12   3   3      175.95      155.07      9.50 o 
 -11   3   3      369.13      387.87     10.24 o 
 -10   3   3       27.95       31.25      3.83 o 
  -9   3   3      620.86      596.39     10.04 o 
  -8   3   3        0.38       -2.07      2.07 o 
  -7   3   3      567.01      586.72      7.74 o 
  -6   3   3      733.64      783.74      9.31 o 
  -5   3   3      471.02      443.13      6.91 o 
  -4   3   3      157.88      188.70      4.47 o 
  -3   3   3     1527.53     1432.12     14.01 o 
  -2   3   3      657.09      636.70      7.80 o 
  -1   3   3     3367.17     3291.47     29.56 o 
   0   3   3      104.74      112.10      4.26 o 
   1   3   3     1943.89     1911.51     17.75 o 
   2   3   3     1274.20     1232.85     13.23 o 
   3   3   3      141.32      115.04      4.21 o 
   4   3   3      323.49      305.84      6.60 o 
   5   3   3      153.78      160.40      5.40 o 
   6   3   3       17.94       13.24      4.04 o 
   7   3   3       49.66       54.10      5.32 o 
   8   3   3       43.06       59.69      5.72 o 
   9   3   3       99.80       98.36      8.43 o 
 -12   4   3        5.60       -5.84      5.84 o 
 -11   4   3        0.02        0.96      3.96 o 
 -10   4   3      210.52      213.91      7.76 o 
  -9   4   3      353.81      357.27      9.31 o 
  -8   4   3      172.00      166.46      5.55 o 
  -7   4   3      328.76      345.18      5.95 o 
  -6   4   3       62.13       55.49      4.32 o 
  -5   4   3       50.00       47.49      2.95 o 
  -4   4   3       94.54      104.12      3.70 o 
  -3   4   3        0.30        1.88      1.95 o 
  -2   4   3      488.28      525.22      7.13 o 
  -1   4   3      342.82      338.71      4.74 o 
   0   4   3       98.64       98.04      3.45 o 
   1   4   3      159.25      140.67      4.30 o 
   2   4   3        2.41        0.27      2.21 o 
   3   4   3       53.95       62.86      5.35 o 
   4   4   3      131.05      144.91      6.40 o 
   5   4   3       13.96        9.29      4.17 o 
   6   4   3        0.03        2.24      3.76 o 
   7   4   3        2.15        3.40      3.80 o 
   8   4   3        1.29        2.19      4.13 o 
   9   4   3        1.04        1.25      4.63 o 
 -12   5   3       38.01       37.05      6.79 o 
 -11   5   3       79.20       76.91      5.97 o 
 -10   5   3       93.46       85.56      7.25 o 
  -9   5   3        4.84        5.78      3.55 o 
  -8   5   3      502.85      450.81     13.35 o 
  -7   5   3       39.06       37.62      3.11 o 
  -6   5   3       33.12       31.20      2.95 o 
  -5   5   3      457.72      450.40      9.74 o 
  -4   5   3      239.94      248.65      5.30 o 
  -3   5   3     1359.02     1383.06     14.09 o 
  -2   5   3      118.24      109.73      3.62 o 
  -1   5   3      335.31      342.39      5.61 o 
   0   5   3      167.11      183.29      4.52 o 
   1   5   3      906.17      896.37     10.67 o 
   2   5   3      794.69      824.82     10.89 o 
   3   5   3      174.90      152.50      5.20 o 
   4   5   3        5.16        6.43      2.82 o 
   5   5   3      592.91      563.86     11.35 o 
   6   5   3       85.72       97.02      5.97 o 
   7   5   3       63.28       57.69      6.19 o 
   8   5   3        0.90        3.17      4.47 o 
   9   5   3      113.42      120.59      9.03 o 
 -12   6   3        2.29        0.64      4.19 o 
 -11   6   3        7.54       12.54      4.35 o 
 -10   6   3        0.13       -3.40      3.40 o 
  -9   6   3       12.27        5.58      5.42 o 
  -8   6   3      128.51      129.68      6.12 o 
  -7   6   3       50.63       52.37      4.59 o 
  -6   6   3       55.35       54.75      3.38 o 
  -5   6   3       30.61       38.97      3.04 o 
  -4   6   3      219.77      233.80      5.36 o 
  -3   6   3     1647.92     1697.73     18.77 o 
  -2   6   3      127.84      123.10      4.71 o 
  -1   6   3        0.15        0.03      1.55 o 
   0   6   3      191.64      184.07      4.66 o 
   1   6   3      275.91      288.53      6.47 o 
   2   6   3      473.97      486.23      7.90 o 
   3   6   3       57.78       75.51      4.36 o 
   4   6   3       74.11       62.95      4.10 o 
   5   6   3       13.13       14.60      4.06 o 
   6   6   3       17.63       10.32      3.95 o 
   7   6   3      126.92      116.56      9.32 o 
   8   6   3        2.67       -0.95      4.51 o 
   9   6   3       88.71       83.75      7.07 o 
 -11   7   3        8.11        7.60      4.11 o 
 -10   7   3        0.14       -0.81      3.69 o 
  -9   7   3       82.92       84.22      6.32 o 
  -8   7   3       12.10       20.67      4.22 o 
  -7   7   3       10.08       12.96      4.03 o 
  -6   7   3      456.24      423.58      7.62 o 
  -5   7   3      308.32      305.59      6.42 o 
  -4   7   3       10.00       10.21      2.52 o 
  -3   7   3       23.76       30.35      2.81 o 
  -2   7   3        1.59        0.43      2.04 o 
  -1   7   3      777.87      764.43     10.37 o 
   0   7   3       25.73       26.54      2.72 o 
   1   7   3       76.50       77.40      3.75 o 
   2   7   3        5.11        5.30      2.63 o 
   3   7   3        4.40        5.21      2.74 o 
   4   7   3       16.32       15.55      3.05 o 
   5   7   3       10.26        2.94      3.70 o 
   6   7   3      225.89      238.31      8.40 o 
   7   7   3      139.71      154.89     13.57 o 
   8   7   3       22.57       31.17      5.47 o 
 -11   8   3        5.56        6.64      4.08 o 
 -10   8   3        8.61        4.27      4.06 o 
  -9   8   3        2.79        0.92      3.73 o 
  -8   8   3       82.97       99.79      9.12 o 
  -7   8   3      247.45      237.29      7.92 o 
  -6   8   3       14.23       10.73      4.87 o 
  -5   8   3       21.77       19.90      3.00 o 
  -4   8   3       39.96       39.35      3.24 o 
  -3   8   3       56.67       47.64      3.35 o 
  -2   8   3      260.14      255.81      5.71 o 
  -1   8   3        0.60        1.63      2.88 o 
   0   8   3       58.52       66.04      4.01 o 
   1   8   3       38.73       36.10      4.70 o 
   2   8   3       24.92       25.10      3.22 o 
   3   8   3      258.01      253.57      6.60 o 
   4   8   3        5.31        5.05      4.77 o 
   5   8   3       42.36       42.04      4.95 o 
   6   8   3        4.84        2.89      4.93 o 
   7   8   3       43.92       58.82      6.05 o 
   8   8   3        4.32        5.59      5.74 o 
 -11   9   3       31.35       35.03      5.40 o 
 -10   9   3       91.51       84.86     11.84 o 
  -9   9   3      197.00      198.87      8.16 o 
  -8   9   3      290.03      287.45     12.62 o 
  -7   9   3      145.43      145.74      6.75 o 
  -6   9   3       92.90       74.21      6.53 o 
  -5   9   3      675.71      661.15     10.03 o 
  -4   9   3      165.64      156.04      5.18 o 
  -3   9   3      162.49      143.40      4.88 o 
  -2   9   3       13.18       13.11      2.68 o 
  -1   9   3      233.51      234.77      4.91 o 
   0   9   3     1384.09     1356.78     15.04 o 
   1   9   3      447.52      427.45     11.05 o 
   2   9   3      360.45      357.45      7.57 o 
   3   9   3      200.86      185.61      8.32 o 
   4   9   3        2.01        6.97      3.68 o 
   5   9   3       68.01       77.77      5.94 o 
   6   9   3      105.57      101.61      7.21 o 
   7   9   3       64.09       55.79      6.95 o 
   8   9   3       19.76       12.55      5.11 o 
 -10  10   3       16.19       18.99      4.75 o 
  -9  10   3       11.75       10.69      4.41 o 
  -8  10   3      205.66      235.18     11.58 o 
  -7  10   3       23.58       19.76      4.27 o 
  -6  10   3      168.77      190.08     11.12 o 
  -5  10   3        6.08        6.33      3.16 o 
  -4  10   3       61.35       69.73      4.22 o 
  -3  10   3      692.53      665.98     10.16 o 
  -2  10   3       43.80       38.07      3.47 o 
  -1  10   3       80.30       95.76      3.68 o 
   0  10   3        0.37        1.53      2.79 o 
   1  10   3       45.02       41.95      3.81 o 
   2  10   3      192.59      180.20      5.93 o 
   3  10   3      304.99      295.23     10.87 o 
   4  10   3       41.88       34.77      4.76 o 
   5  10   3        5.06       10.43      4.07 o 
   6  10   3       60.32       65.34      6.10 o 
   7  10   3       12.74       12.71      5.13 o 
 -10  11   3       22.40       22.00      4.97 o 
  -9  11   3       66.60       66.99      6.12 o 
  -8  11   3       38.00       46.06      5.32 o 
  -7  11   3        5.70       10.67      4.17 o 
  -6  11   3      188.90      176.55      7.28 o 
  -5  11   3       55.04       60.48      5.08 o 
  -4  11   3      131.14      134.41      9.09 o 
  -3  11   3       62.16       61.44      4.16 o 
  -2  11   3      617.50      610.09      9.94 o 
  -1  11   3       91.44      102.88      5.58 o 
   0  11   3      211.55      208.35      6.21 o 
   1  11   3      440.54      458.78      8.90 o 
   2  11   3      333.71      329.39      7.77 o 
   3  11   3      308.91      334.56      9.33 o 
   4  11   3        9.66       14.66      4.52 o 
   5  11   3       62.10       65.73      6.03 o 
   6  11   3       55.69       54.31      6.05 o 
   7  11   3       91.46       91.98      7.25 o 
  -9  12   3        0.08       -1.65      4.97 o 
  -8  12   3       15.85        5.68      4.23 o 
  -7  12   3       16.14       28.23      4.77 o 
  -6  12   3      228.00      207.00     11.15 o 
  -5  12   3       42.42       32.47      4.71 o 
  -4  12   3        0.41       -1.83      2.81 o 
  -3  12   3       27.08       31.70      3.69 o 
  -2  12   3        0.12        2.18      2.97 o 
  -1  12   3       54.72       59.54      5.04 o 
   0  12   3        7.97        8.46      3.71 o 
   1  12   3      109.69      102.73      5.09 o 
   2  12   3       14.66        8.96      3.39 o 
   3  12   3        0.65        5.47      4.02 o 
   4  12   3        5.73        6.84      4.21 o 
   5  12   3        0.51        0.23      4.13 o 
   6  12   3        1.86        4.71      4.58 o 
  -8  13   3       10.40        7.27      4.28 o 
  -7  13   3        4.29        4.28      4.25 o 
  -6  13   3        6.98        8.77      4.20 o 
  -5  13   3       71.39       65.68      5.54 o 
  -4  13   3       14.22       10.10      4.03 o 
  -3  13   3        2.78       -0.11      2.96 o 
  -2  13   3       53.96       54.44      4.94 o 
  -1  13   3       23.55       19.09      4.21 o 
   0  13   3       59.44       58.64     13.38 o 
   1  13   3        5.03        3.70      3.23 o 
   2  13   3        0.45       -3.48      3.64 o 
   3  13   3       93.33       98.56      6.53 o 
   4  13   3      150.62      149.16      7.64 o 
   5  13   3        0.00        0.41      4.15 o 
   6  13   3        3.41       -5.58      6.70 o 
  -8  14   3       24.79       32.50      6.35 o 
  -7  14   3       21.67       27.09      5.02 o 
  -6  14   3        5.17        8.79      4.31 o 
  -5  14   3        0.07       -0.01      3.89 o 
  -4  14   3        4.22        4.08      4.03 o 
  -3  14   3       47.63       58.32      6.29 o 
  -2  14   3       14.81       16.00      4.19 o 
  -1  14   3      130.14      133.56      6.81 o 
   0  14   3        0.46        0.11      3.73 o 
   1  14   3        3.11       17.98      9.22 o 
   2  14   3        1.45        4.23      4.03 o 
   3  14   3       17.75       23.25      5.73 o 
   4  14   3       84.47       87.45      6.17 o 
   5  14   3        5.45        9.83      4.87 o 
  -7  15   3       39.53       50.76      6.82 o 
  -6  15   3       19.41       18.65      4.73 o 
  -5  15   3       58.91       58.57      5.86 o 
  -4  15   3       18.87       17.32      5.25 o 
  -3  15   3      160.79      180.18      7.78 o 
  -2  15   3        1.05        5.20      4.04 o 
  -1  15   3      125.13      126.84      9.42 o 
   0  15   3       23.62       24.06      4.64 o 
   1  15   3       81.75       95.11      7.89 o 
   2  15   3        1.10        1.37      4.92 o 
   3  15   3      152.42      163.68      9.77 o 
   4  15   3       60.87       62.25      5.84 o 
  -5  16   3       21.97       18.35      5.68 o 
  -4  16   3        3.46       -1.14      4.90 o 
  -3  16   3       19.09       19.35      5.88 o 
  -2  16   3        1.22        1.04      4.15 o 
  -1  16   3        3.28        9.63      8.52 o 
   0  16   3       41.37       39.22      5.27 o 
   1  16   3        2.38        3.21      5.05 o 
   2  16   3       25.63       26.09      6.41 o 
  -3  17   3       24.32       28.51      8.02 o 
  -2  17   3       27.16       28.87      5.61 o 
  -1  17   3       19.73       27.14      5.96 o 
   0  17   3       15.99       19.57      6.92 o 
 -12   0   4       31.12       37.75     13.85 o 
 -11   0   4      138.48      133.48      9.81 o 
 -10   0   4        4.15        1.53      4.59 o 
  -9   0   4        0.05        6.10      3.87 o 
  -8   0   4      291.48      294.68      8.72 o 
  -7   0   4       97.39       97.73      6.08 o 
  -6   0   4     1255.24     1255.66     17.46 o 
  -5   0   4     2451.74     2363.58     34.20 o 
  -4   0   4      856.09      909.04     13.42 o 
  -3   0   4       18.87       12.44      3.14 o 
  -2   0   4      107.78      144.65      5.45 o 
  -1   0   4     1526.77     1415.17     17.97 o 
   0   0   4     3926.21     3961.16     41.97 o 
   1   0   4      157.01      133.72      5.98 o 
   2   0   4      352.87      371.27      8.59 o 
   3   0   4     1235.95     1232.12     17.84 o 
   4   0   4      764.90      700.34     13.28 o 
   5   0   4     1151.22     1102.29     23.06 o 
   6   0   4       61.67       74.05     10.28 o 
   7   0   4      323.17      300.36     12.72 o 
   8   0   4       32.79       54.28     12.51 o 
 -12   1   4       37.14       37.51      7.26 o 
 -11   1   4       95.51      113.04     10.27 o 
 -10   1   4        0.12        0.34      2.99 o 
  -9   1   4      537.89      529.95     12.27 o 
  -8   1   4      141.78      138.15      4.51 o 
  -7   1   4       64.62       66.72      3.36 o 
  -6   1   4       81.26       88.32      3.82 o 
  -5   1   4      428.26      410.62     12.98 o 
  -4   1   4      576.41      569.54      8.99 o 
  -3   1   4     3187.83     3103.93     28.53 o 
  -2   1   4      122.56      141.43      3.69 o 
  -1   1   4      359.11      368.61      5.50 o 
   0   1   4      201.54      188.25      4.23 o 
   1   1   4     1597.33     1542.00     13.98 o 
   2   1   4        4.51        2.60      2.12 o 
   3   1   4       37.65       54.92      3.26 o 
   4   1   4       27.39       37.58      3.35 o 
   5   1   4      260.00      257.62      6.99 o 
   6   1   4       71.83       84.25      4.87 o 
   7   1   4       28.55       27.88      5.58 o 
   8   1   4        3.71       10.85      7.22 o 
 -12   2   4      110.55      110.09      8.67 o 
 -11   2   4        0.96        0.75      5.10 o 
 -10   2   4       17.60       20.99      4.01 o 
  -9   2   4       40.13       44.45      3.78 o 
  -8   2   4      399.27      389.60      6.85 o 
  -7   2   4       56.04       62.41      3.31 o 
  -6   2   4       29.08       32.24      2.92 o 
  -5   2   4      153.06      146.49      4.59 o 
  -4   2   4     1106.32     1129.89     12.49 o 
  -3   2   4     1026.91      966.50      9.70 o 
  -2   2   4      192.85      181.36      4.05 o 
  -1   2   4        4.64        5.66      1.91 o 
   0   2   4      245.02      259.57      4.67 o 
   1   2   4     1587.98     1512.36     13.79 o 
   2   2   4       32.93       26.56      2.52 o 
   3   2   4      480.66      484.77      9.26 o 
   4   2   4      190.22      193.91     10.34 o 
   5   2   4      191.91      178.82      6.16 o 
   6   2   4       36.76       43.54      4.22 o 
   7   2   4        0.04       -2.12      4.90 o 
   8   2   4       39.16       43.35      8.44 o 
 -12   3   4       10.01       15.06      6.29 o 
 -11   3   4       29.63       21.84      4.59 o 
 -10   3   4        5.91        8.48      3.83 o 
  -9   3   4      222.10      231.14      8.40 o 
  -8   3   4       13.88        7.55      2.91 o 
  -7   3   4       76.71       67.17      3.93 o 
  -6   3   4      512.82      509.79      8.29 o 
  -5   3   4       71.47       85.39      3.81 o 
  -4   3   4      974.18     1013.70     18.88 o 
  -3   3   4      505.34      524.38      7.77 o 
  -2   3   4       58.29       60.48      2.64 o 
  -1   3   4        0.19        1.83      1.77 o 
   0   3   4       36.29       38.11      3.65 o 
   1   3   4     1137.77     1186.18     13.41 o 
   2   3   4       38.73       38.20      3.42 o 
   3   3   4        9.51        1.38      2.93 o 
   4   3   4        0.25        5.07      3.13 o 
   5   3   4        3.28       -2.77      2.96 o 
   6   3   4        0.19        2.20      3.83 o 
   7   3   4       27.36       35.46      5.24 o 
   8   3   4        5.92        5.22      6.65 o 
 -12   4   4       26.32       29.02      6.37 o 
 -11   4   4       31.22       23.76      4.76 o 
 -10   4   4       69.33       70.67      6.24 o 
  -9   4   4        5.34       -4.26      4.26 o 
  -8   4   4        1.32        0.68      2.71 o 
  -7   4   4       66.21       65.58      3.89 o 
  -6   4   4      146.14      158.89      5.04 o 
  -5   4   4        5.54        1.24      2.38 o 
  -4   4   4       21.75       29.27      4.16 o 
  -3   4   4      373.19      417.56      7.01 o 
  -2   4   4        6.13       12.88      2.30 o 
  -1   4   4       71.68       72.87      2.82 o 
   0   4   4      805.44      846.04     10.59 o 
   1   4   4       65.17       66.94      3.86 o 
   2   4   4       39.99       33.80      3.42 o 
   3   4   4       12.33       11.31      3.18 o 
   4   4   4       55.48       48.33      4.16 o 
   5   4   4      147.90      155.42      7.20 o 
   6   4   4       96.69       96.99      6.25 o 
   7   4   4       72.65       77.21      6.29 o 
   8   4   4       14.58       24.53      5.33 o 
 -12   5   4        1.78        4.02      4.09 o 
 -11   5   4       13.30       14.67      4.42 o 
 -10   5   4        0.31       -3.55      3.55 o 
  -9   5   4       58.00       50.98      5.02 o 
  -8   5   4       38.73       40.78      4.72 o 
  -7   5   4      186.73      199.22      8.82 o 
  -6   5   4      260.24      252.79      6.26 o 
  -5   5   4      174.86      165.51      6.21 o 
  -4   5   4      288.79      286.91      7.87 o 
  -3   5   4      514.70      500.49      7.83 o 
  -2   5   4      253.80      236.30      5.34 o 
  -1   5   4      152.98      155.39      4.59 o 
   0   5   4      101.87      100.15      4.13 o 
   1   5   4      289.41      282.71      6.39 o 
   2   5   4       43.93       37.05      3.61 o 
   3   5   4      156.12      168.70      5.75 o 
   4   5   4       11.54       10.08      3.34 o 
   5   5   4       15.17       30.76      4.61 o 
   6   5   4        0.69        8.89      4.27 o 
   7   5   4      137.32      142.88     10.22 o 
   8   5   4       18.58       18.89      5.36 o 
 -12   6   4        1.51       -6.70      6.70 o 
 -11   6   4       58.93       56.76      5.78 o 
 -10   6   4        3.08        5.77      4.06 o 
  -9   6   4      219.14      224.37      8.75 o 
  -8   6   4      274.32      240.95      8.05 o 
  -7   6   4      205.76      202.08      7.94 o 
  -6   6   4      256.61      246.92      6.36 o 
  -5   6   4      195.74      184.51      5.40 o 
  -4   6   4      257.67      266.58      6.13 o 
  -3   6   4       24.27       23.67      2.86 o 
  -2   6   4      662.14      617.47     12.69 o 
  -1   6   4      285.08      258.79      5.59 o 
   0   6   4      369.59      372.96      7.06 o 
   1   6   4      147.02      159.13      5.21 o 
   2   6   4      621.67      617.90      9.77 o 
   3   6   4       37.58       34.48      3.78 o 
   4   6   4      431.48      420.97     10.20 o 
   5   6   4      123.87      120.67      7.84 o 
   6   6   4      387.41      382.61     10.69 o 
   7   6   4      118.84      121.55     12.45 o 
   8   6   4       62.81       64.81      7.51 o 
 -11   7   4        0.61        5.40      4.20 o 
 -10   7   4        0.90        0.68      4.01 o 
  -9   7   4        8.11       16.38      6.57 o 
  -8   7   4       47.94       34.75      4.73 o 
  -7   7   4       14.39       23.38      4.25 o 
  -6   7   4      165.61      159.32      5.40 o 
  -5   7   4      330.64      315.11      6.92 o 
  -4   7   4        1.07        4.46      2.58 o 
  -3   7   4        0.02       -2.41      2.41 o 
  -2   7   4       37.33       33.73      3.03 o 
  -1   7   4       97.59      105.95      4.08 o 
   0   7   4       10.41        7.28      2.81 o 
   1   7   4        6.01        2.55      2.75 o 
   2   7   4       82.73       76.63      5.94 o 
   3   7   4       12.30        7.87      3.10 o 
   4   7   4       48.81       54.98      4.67 o 
   5   7   4       60.41       59.06      5.64 o 
   6   7   4        8.58       11.82      6.13 o 
   7   7   4        5.80        8.52      4.56 o 
 -11   8   4        0.09        1.58      4.41 o 
 -10   8   4        1.54       -3.89      3.89 o 
  -9   8   4      146.51      146.55      7.32 o 
  -8   8   4      309.36      287.47     10.38 o 
  -7   8   4       70.03       72.05      9.45 o 
  -6   8   4        3.93        6.92      2.91 o 
  -5   8   4      190.08      192.79      5.92 o 
  -4   8   4       57.44       47.29      3.74 o 
  -3   8   4       33.34       37.30      3.79 o 
  -2   8   4      228.13      201.77      5.45 o 
  -1   8   4      269.46      253.35      6.17 o 
   0   8   4        0.23        1.90      2.70 o 
   1   8   4       22.26       15.14      3.21 o 
   2   8   4      124.05      108.27      4.98 o 
   3   8   4       86.31       74.79      4.52 o 
   4   8   4       31.43       48.43      9.81 o 
   5   8   4       41.00       31.95      5.84 o 
   6   8   4       21.01       26.28      5.12 o 
   7   8   4       11.88       19.63      6.09 o 
 -11   9   4        0.20        6.93      8.27 o 
 -10   9   4       30.82       41.93      5.49 o 
  -9   9   4       29.99       19.94      4.80 o 
  -8   9   4       37.25       34.65      4.82 o 
  -7   9   4       21.96       16.50      4.19 o 
  -6   9   4        0.67       -2.24      2.84 o 
  -5   9   4      106.49      117.35      5.07 o 
  -4   9   4       42.53       37.30      3.70 o 
  -3   9   4       93.33      102.26      4.56 o 
  -2   9   4       76.13       82.80      7.33 o 
  -1   9   4      135.39      125.15      6.29 o 
   0   9   4        5.54        5.58      3.86 o 
   1   9   4       50.03       47.76      4.02 o 
   2   9   4       46.59       43.72      4.07 o 
   3   9   4        2.97        2.68      3.03 o 
   4   9   4        3.28        9.06      5.22 o 
   5   9   4        9.72        3.72      4.14 o 
   6   9   4       11.53       16.86      4.94 o 
   7   9   4       54.65       66.82      8.25 o 
 -10  10   4        5.47        3.67      4.74 o 
  -9  10   4       12.90       12.42      4.64 o 
  -8  10   4        7.67        5.48      4.20 o 
  -7  10   4      124.89      104.07      6.34 o 
  -6  10   4      257.86      277.52      8.77 o 
  -5  10   4       23.36       21.32      3.54 o 
  -4  10   4       56.12       57.56      5.76 o 
  -3  10   4       30.55       35.64      3.76 o 
  -2  10   4       24.52       20.45      4.05 o 
  -1  10   4      164.28      160.45     12.51 o 
   0  10   4       85.44       74.99      5.44 o 
   1  10   4        0.50       -0.19      2.98 o 
   2  10   4       30.90       28.14      4.91 o 
   3  10   4       73.84       84.99      5.79 o 
   4  10   4        7.91        4.06      3.74 o 
   5  10   4       14.93       14.52      5.03 o 
   6  10   4        3.13       -1.56      4.17 o 
 -10  11   4        5.82        9.38      8.71 o 
  -9  11   4       10.75       10.98      4.56 o 
  -8  11   4        2.27       10.87      4.62 o 
  -7  11   4       65.95       69.56      5.88 o 
  -6  11   4       47.16       54.67      5.37 o 
  -5  11   4      101.39       96.48      5.83 o 
  -4  11   4        9.62        3.43      3.00 o 
  -3  11   4      136.93      134.80      7.80 o 
  -2  11   4        0.03       -0.52      3.51 o 
  -1  11   4      613.50      601.76     13.72 o 
   0  11   4        1.56       -1.98      4.45 o 
   1  11   4       91.89       87.69      4.81 o 
   2  11   4       21.73       24.89      3.85 o 
   3  11   4       90.61       91.74      6.19 o 
   4  11   4       29.60       40.03      5.32 o 
   5  11   4       11.61       19.73      4.92 o 
   6  11   4        0.68        8.78      4.54 o 
  -9  12   4       28.33       38.21      6.93 o 
  -8  12   4        2.97       10.29      4.44 o 
  -7  12   4      132.04      125.49      8.29 o 
  -6  12   4       23.87       25.64      4.83 o 
  -5  12   4       31.26       37.87      6.77 o 
  -4  12   4       98.34      103.45      5.89 o 
  -3  12   4       68.58       67.52      9.12 o 
  -2  12   4      409.42      408.29     12.45 o 
  -1  12   4      126.52      112.40      6.21 o 
   0  12   4       19.19       23.84      4.32 o 
   1  12   4       83.06       80.53      5.79 o 
   2  12   4      220.60      213.93      8.13 o 
   3  12   4      103.76      102.20     10.32 o 
   4  12   4       10.77        9.41      4.31 o 
   5  12   4       64.80       62.50      6.55 o 
  -8  13   4        1.92       -0.38      4.33 o 
  -7  13   4        2.81        5.07      4.26 o 
  -6  13   4        0.12       -1.74      3.81 o 
  -5  13   4       56.59       64.90      7.02 o 
  -4  13   4        1.54        1.92      3.60 o 
  -3  13   4        6.43        8.12      4.64 o 
  -2  13   4       54.05       52.13      7.61 o 
  -1  13   4        2.70        6.64      3.83 o 
   0  13   4        2.88        6.34      4.17 o 
   1  13   4        2.13       -3.43      3.75 o 
   2  13   4       91.17      106.67      8.02 o 
   3  13   4      103.47      104.62      8.32 o 
   4  13   4       39.07       36.81      5.61 o 
  -7  14   4       41.15       38.12      5.50 o 
  -6  14   4       53.02       48.15      5.65 o 
  -5  14   4       79.51       70.70      7.38 o 
  -4  14   4       34.64       30.29      5.90 o 
  -3  14   4        2.58        1.69      5.77 o 
  -2  14   4       15.05       18.71      4.43 o 
  -1  14   4       88.87       98.91      7.53 o 
   0  14   4        5.87       -0.34      3.96 o 
   1  14   4       11.05       11.26      5.25 o 
   2  14   4        0.02        9.43      5.14 o 
   3  14   4       83.06       74.98      7.96 o 
  -6  15   4        0.10       -3.84      5.26 o 
  -5  15   4        6.27        8.54      5.22 o 
  -4  15   4        0.04        1.22      5.16 o 
  -3  15   4        3.98        3.89      4.21 o 
  -2  15   4        7.66        9.00      4.86 o 
  -1  15   4        3.57        2.37      4.71 o 
   0  15   4        0.79        3.85      4.38 o 
   1  15   4        1.77        4.06      6.17 o 
   2  15   4        0.75        3.05      5.21 o 
  -4  16   4        2.75        2.28      5.47 o 
  -3  16   4       14.57       16.67      6.08 o 
  -2  16   4       12.87       19.89      5.48 o 
  -1  16   4        1.98        0.91      4.30 o 
   0  16   4        4.62        5.60      5.83 o 
 -12   1   5       14.99       14.30      7.86 o 
 -11   1   5       22.43       33.16      7.70 o 
 -10   1   5       82.08       77.38      4.73 o 
  -9   1   5       12.97        9.52      3.78 o 
  -8   1   5        9.99       13.99      3.40 o 
  -7   1   5       11.10       14.25      2.81 o 
  -6   1   5       22.15       30.92      2.93 o 
  -5   1   5      345.98      347.06      7.11 o 
  -4   1   5       64.74       65.91      3.30 o 
  -3   1   5      167.61      176.06      4.56 o 
  -2   1   5       39.50       43.58      3.20 o 
  -1   1   5       57.34       56.30      3.13 o 
   0   1   5       48.13       48.00      3.02 o 
   1   1   5        3.71        4.70      2.28 o 
   2   1   5      661.04      640.18     10.11 o 
   3   1   5       34.58       32.40      3.88 o 
   4   1   5        1.69        0.03      3.72 o 
   5   1   5       11.34        9.66      4.14 o 
   6   1   5      108.79      131.50      7.05 o 
   7   1   5       27.54       33.15      6.19 o 
 -12   2   5       13.80       18.78      8.44 o 
 -11   2   5       57.61       62.13      5.72 o 
 -10   2   5       14.85       14.85      4.23 o 
  -9   2   5       55.54       60.29      6.17 o 
  -8   2   5       24.74       33.92      4.39 o 
  -7   2   5       39.10       38.70      4.35 o 
  -6   2   5      101.70      108.33      5.76 o 
  -5   2   5       47.61       47.30      3.03 o 
  -4   2   5       24.38       34.87      2.81 o 
  -3   2   5      141.41      127.77      3.98 o 
  -2   2   5        0.02        0.34      2.18 o 
  -1   2   5        9.32       12.47      2.48 o 
   0   2   5       33.14       43.17      2.89 o 
   1   2   5        0.01        1.90      2.81 o 
   2   2   5        0.35        2.21      3.10 o 
   3   2   5      140.50      135.68      6.21 o 
   4   2   5        0.64        1.48      3.18 o 
   5   2   5       13.08       15.12      4.18 o 
   6   2   5       59.62       49.21     13.57 o 
   7   2   5        8.85       10.73      5.63 o 
 -12   3   5       19.86       23.20      9.52 o 
 -11   3   5        8.93        5.50      4.13 o 
 -10   3   5      146.34      148.94      8.51 o 
  -9   3   5        0.50       -0.73      2.89 o 
  -8   3   5      642.82      678.39     13.25 o 
  -7   3   5       17.31       20.69      4.46 o 
  -6   3   5       37.46       48.67      4.65 o 
  -5   3   5      419.94      420.32      7.84 o 
  -4   3   5     1454.01     1480.16     21.80 o 
  -3   3   5       76.82       78.23      3.30 o 
  -2   3   5      292.53      293.53      6.35 o 
  -1   3   5      290.01      290.17      5.52 o 
   0   3   5     1038.60     1023.48     12.76 o 
   1   3   5        0.21        1.18      4.04 o 
   2   3   5       68.88       61.31      4.38 o 
   3   3   5      217.62      213.23      7.47 o 
   4   3   5       21.31       26.67      4.50 o 
   5   3   5       34.22       32.37      4.07 o 
   6   3   5       55.18       61.24      6.82 o 
   7   3   5       50.37       57.01      7.10 o 
 -12   4   5       95.65       89.39      7.67 o 
 -11   4   5       64.17       66.11      6.96 o 
 -10   4   5       12.54       12.18      4.14 o 
  -9   4   5       47.60       44.62      4.88 o 
  -8   4   5      301.92      302.12      7.41 o 
  -7   4   5       19.44       19.88      3.40 o 
  -6   4   5        0.03        5.03      2.97 o 
  -5   4   5       47.33       51.69      5.24 o 
  -4   4   5        2.05        6.13      3.23 o 
  -3   4   5      116.53      105.67      4.32 o 
  -2   4   5       62.61       68.81      3.23 o 
  -1   4   5      344.93      333.44      7.00 o 
   0   4   5       13.76       29.13      3.50 o 
   1   4   5       77.36       74.95      4.46 o 
   2   4   5       64.70       51.75      4.24 o 
   3   4   5        5.02        4.73      3.21 o 
   4   4   5        0.34       -3.05      3.05 o 
   5   4   5       23.32       23.81      4.74 o 
   6   4   5        0.10        6.69      4.53 o 
   7   4   5        1.18        4.42      6.49 o 
 -11   5   5        3.88        0.50      4.17 o 
 -10   5   5        1.75       -3.87      6.85 o 
  -9   5   5       22.20       20.11      4.36 o 
  -8   5   5        6.16        4.41      2.99 o 
  -7   5   5       64.84       70.34      5.16 o 
  -6   5   5      244.41      232.64      6.43 o 
  -5   5   5       46.28       39.43      3.69 o 
  -4   5   5      101.49       96.44      4.41 o 
  -3   5   5        1.88        1.46      3.56 o 
  -2   5   5      270.63      257.45      5.94 o 
  -1   5   5      244.23      233.43      7.91 o 
   0   5   5       97.93       85.71      4.50 o 
   1   5   5       70.20       69.91      4.40 o 
   2   5   5        7.52       13.34      3.43 o 
   3   5   5      102.64       94.13      5.01 o 
   4   5   5      115.92      116.99      6.25 o 
   5   5   5        1.96        4.51      4.20 o 
   6   5   5       29.04       37.80      5.61 o 
   7   5   5        6.49       14.19      5.22 o 
 -11   6   5        9.80        4.21      5.06 o 
 -10   6   5       14.37       12.36      4.50 o 
  -9   6   5        0.57        4.66      3.93 o 
  -8   6   5        5.63        3.95      3.74 o 
  -7   6   5        0.08       -0.34      2.84 o 
  -6   6   5        7.98       10.55      3.20 o 
  -5   6   5      288.53      296.58      7.01 o 
  -4   6   5       78.01       79.43      4.33 o 
  -3   6   5       37.70       39.90      3.40 o 
  -2   6   5       26.32       34.35      4.48 o 
  -1   6   5       15.37       16.67      3.18 o 
   0   6   5        5.55        4.28      3.07 o 
   1   6   5      101.21       94.66      4.92 o 
   2   6   5       25.80       24.44      3.63 o 
   3   6   5        0.36        2.45      3.17 o 
   4   6   5      102.44      103.96      5.06 o 
   5   6   5       18.55        9.64      4.28 o 
   6   6   5        2.34       -4.17      4.17 o 
 -11   7   5       22.90       35.41      5.48 o 
 -10   7   5       27.22       23.87      4.99 o 
  -9   7   5        1.06       10.71      4.45 o 
  -8   7   5        5.09       -2.85      3.79 o 
  -7   7   5        0.01        0.63      2.83 o 
  -6   7   5       25.40       21.50      3.42 o 
  -5   7   5       86.16       84.16      4.59 o 
  -4   7   5       14.15       12.47      3.09 o 
  -3   7   5       84.25       87.48      5.31 o 
  -2   7   5       54.50       53.43      4.76 o 
  -1   7   5       45.37       45.78      4.63 o 
   0   7   5      144.30      145.44      7.28 o 
   1   7   5        0.25        2.29      3.79 o 
   2   7   5        2.39        0.74      3.03 o 
   3   7   5       42.23       42.58      4.25 o 
   4   7   5        2.13        1.77      3.48 o 
   5   7   5        0.94        0.67      3.98 o 
   6   7   5       67.27       76.19      7.64 o 
 -11   8   5       54.63       64.75      7.17 o 
 -10   8   5       53.88       67.45      6.27 o 
  -9   8   5       37.02       46.01      5.55 o 
  -8   8   5        5.91        9.74      4.13 o 
  -7   8   5        5.30        1.63      3.61 o 
  -6   8   5       74.30       65.38      4.36 o 
  -5   8   5        8.87        7.62      3.04 o 
  -4   8   5       11.00        8.62      3.09 o 
  -3   8   5        8.98       16.87      4.09 o 
  -2   8   5       33.31       29.36      4.30 o 
  -1   8   5       37.00       43.48      4.80 o 
   0   8   5        3.01        6.27      3.68 o 
   1   8   5       52.18       51.87      4.23 o 
   2   8   5       46.27       35.07      4.01 o 
   3   8   5        0.30       -0.09      3.20 o 
   4   8   5        4.31        3.90      3.91 o 
   5   8   5        4.13       -2.37      4.29 o 
   6   8   5        0.43        3.75      4.71 o 
 -10   9   5       14.44       10.14      4.86 o 
  -9   9   5        8.74        7.36      4.52 o 
  -8   9   5        0.54       -0.65      3.89 o 
  -7   9   5       44.82       41.67      5.21 o 
  -6   9   5      294.15      307.89      9.99 o 
  -5   9   5       58.65       50.63      4.10 o 
  -4   9   5      134.65      143.75      8.80 o 
  -3   9   5      131.14      126.60      6.29 o 
  -2   9   5      778.23      755.19     19.24 o 
  -1   9   5       73.47       67.44      8.19 o 
   0   9   5        7.38        7.75      4.58 o 
   1   9   5       75.24       85.68      4.96 o 
   2   9   5       26.70       29.32      3.97 o 
   3   9   5        0.08       -3.67      3.67 o 
   4   9   5       87.08       90.97      6.57 o 
   5   9   5       15.60       20.62      6.09 o 
 -10  10   5       29.93       29.85      6.36 o 
  -9  10   5       50.14       70.67      8.31 o 
  -8  10   5        8.96       10.88      4.48 o 
  -7  10   5       36.25       56.82      5.53 o 
  -6  10   5       16.95       16.79      3.40 o 
  -5  10   5      120.42      127.91     14.90 o 
  -4  10   5       11.04        9.32      3.93 o 
  -3  10   5      117.16      108.89      6.17 o 
  -2  10   5      256.44      232.00      9.55 o 
  -1  10   5      182.57      190.29      7.55 o 
   0  10   5      109.02      102.08      6.22 o 
   1  10   5       97.05       99.63      6.17 o 
   2  10   5        9.07        8.18      3.87 o 
   3  10   5        1.68        4.87      3.80 o 
   4  10   5        5.00        2.85      3.99 o 
   5  10   5       26.08       21.48      5.03 o 
  -9  11   5       15.96       24.54      5.23 o 
  -8  11   5        7.83        7.19      4.53 o 
  -7  11   5       28.40       28.18      5.18 o 
  -6  11   5       36.03       33.38      4.96 o 
  -5  11   5       51.58       50.07      5.25 o 
  -4  11   5       22.36       22.96      5.67 o 
  -3  11   5      157.02      146.21     13.38 o 
  -2  11   5       33.88       32.49      4.71 o 
  -1  11   5      146.57      153.65      7.13 o 
   0  11   5      147.81      160.51      7.37 o 
   1  11   5       10.33       11.64      4.32 o 
   2  11   5       18.86       31.52      6.27 o 
   3  11   5        0.14        3.09      4.60 o 
   4  11   5      118.53      134.57      7.66 o 
  -8  12   5       13.54       15.79      5.04 o 
  -7  12   5       13.08        5.58      4.93 o 
  -6  12   5        7.41        9.04      7.08 o 
  -5  12   5       11.92       13.17      4.19 o 
  -4  12   5       28.16       22.70      5.42 o 
  -3  12   5        0.05        0.99      3.77 o 
  -2  12   5       12.32       14.73      4.18 o 
  -1  12   5       12.17        7.98      5.37 o 
   0  12   5       66.49       65.36      5.89 o 
   1  12   5        0.36        1.79      4.12 o 
   2  12   5       22.57       27.47      6.01 o 
   3  12   5        0.00       -4.81      4.81 o 
  -7  13   5        0.13        8.81      6.55 o 
  -6  13   5       17.37       16.85      5.39 o 
  -5  13   5        4.31        3.77      5.59 o 
  -4  13   5        1.47       -3.00      3.66 o 
  -3  13   5        0.41        2.01      3.96 o 
  -2  13   5        4.15        1.73      3.87 o 
  -1  13   5       10.98        9.23      4.28 o 
   0  13   5        6.98       -3.64      4.00 o 
   1  13   5        1.05       -6.45      6.45 o 
   2  13   5        6.56        7.77      5.37 o 
  -6  14   5        0.01        8.01      5.54 o 
  -5  14   5       43.08       50.14      6.96 o 
  -4  14   5        1.78       -3.18      4.06 o 
  -3  14   5       14.59        4.78      4.40 o 
  -2  14   5       14.57       22.67      6.35 o 
  -1  14   5        0.31        1.13      4.16 o 
   0  14   5       10.02       12.30      6.00 o 
   1  14   5       13.20       19.58      5.93 o 
  -4  15   5       10.26        7.68      6.86 o 
  -3  15   5        4.10        3.06      4.97 o 
  -2  15   5       45.84       52.81      5.97 o 
  -1  15   5        1.46       -2.01      4.61 o 
 -11   0   6       12.23       11.17     10.95 o 
 -10   0   6      161.07      159.43     10.40 o 
  -9   0   6       12.89       12.28      6.48 o 
  -8   0   6      342.68      390.80     14.08 o 
  -7   0   6       45.90       44.30      6.61 o 
  -6   0   6       19.93       11.22      5.29 o 
  -5   0   6        9.75        2.80      3.93 o 
  -4   0   6       54.64       54.23      5.11 o 
  -3   0   6       23.05       38.17      4.72 o 
  -2   0   6      142.89      148.63      8.67 o 
  -1   0   6        0.04       -3.99      3.99 o 
   0   0   6       33.15       31.99      4.56 o 
   1   0   6      698.45      709.08     37.64 o 
   2   0   6      351.13      360.83     13.72 o 
   3   0   6       80.65       88.96      8.90 o 
   4   0   6       45.97       53.91      9.05 o 
   5   0   6        0.14        4.15      6.24 o 
   6   0   6       73.03       60.89     22.45 o 
 -11   1   6        0.62       -0.76      4.68 o 
 -10   1   6       15.28       18.67      4.32 o 
  -9   1   6       35.17       33.78      4.61 o 
  -8   1   6      392.46      409.33     15.64 o 
  -7   1   6       43.50       43.20      4.00 o 
  -6   1   6      149.78      138.17      5.98 o 
  -5   1   6      378.37      351.76      6.69 o 
  -4   1   6      100.11      103.79      4.24 o 
  -3   1   6        0.74        3.31      2.67 o 
  -2   1   6       24.43       21.32      3.80 o 
  -1   1   6       68.86       62.95      3.76 o 
   0   1   6       61.67       54.85      4.26 o 
   1   1   6       51.80       45.38      5.26 o 
   2   1   6      203.66      188.21      8.00 o 
   3   1   6      263.00      277.62      9.03 o 
   4   1   6       69.51       66.10      6.00 o 
   5   1   6       11.59       10.26      4.62 o 
   6   1   6        7.09       16.15      6.01 o 
 -11   2   6        3.94        6.78      5.01 o 
 -10   2   6       26.12       24.32      8.75 o 
  -9   2   6       34.85       38.82      4.16 o 
  -8   2   6        1.13        2.13      3.96 o 
  -7   2   6       61.56       77.28      4.68 o 
  -6   2   6      327.13      334.95      7.72 o 
  -5   2   6        0.41        1.34      3.01 o 
  -4   2   6       19.06       19.51      3.01 o 
  -3   2   6      129.51      122.34      4.45 o 
  -2   2   6      264.61      248.95      5.74 o 
  -1   2   6       53.93       56.92      4.21 o 
   0   2   6      217.71      227.15      7.26 o 
   1   2   6        3.56       -0.41      3.06 o 
   2   2   6      244.12      208.84      7.81 o 
   3   2   6       31.80       36.32      4.94 o 
   4   2   6        1.52        1.47      4.00 o 
   5   2   6        0.51       -2.93      4.22 o 
   6   2   6       10.10       12.07      8.69 o 
 -11   3   6       14.67       26.03      5.80 o 
 -10   3   6        0.05        7.73      4.11 o 
  -9   3   6       26.91       22.85      3.78 o 
  -8   3   6       77.90       89.13      4.97 o 
  -7   3   6       54.24       62.58      4.38 o 
  -6   3   6       76.35       70.57      5.09 o 
  -5   3   6        0.70       -1.72      3.06 o 
  -4   3   6      144.02      146.50      5.47 o 
  -3   3   6      114.28      119.92      4.36 o 
  -2   3   6       91.83       98.45      4.81 o 
  -1   3   6       21.58       18.66      3.65 o 
   0   3   6       59.43       60.67      4.47 o 
   1   3   6      141.92      150.86      6.78 o 
   2   3   6       51.40       49.76      4.36 o 
   3   3   6        0.32        2.49      3.44 o 
   4   3   6        1.84        6.26      4.18 o 
   5   3   6        6.18       16.77      5.85 o 
 -11   4   6        0.13        0.47      4.29 o 
 -10   4   6        0.06       -0.83      5.71 o 
  -9   4   6       18.65       16.39      3.67 o 
  -8   4   6       11.35       12.61      3.87 o 
  -7   4   6        8.24       13.05      3.37 o 
  -6   4   6       33.16       34.38      3.82 o 
  -5   4   6        9.41       11.12      3.34 o 
  -4   4   6        0.00       -2.84      2.84 o 
  -3   4   6        0.53        2.96      3.56 o 
  -2   4   6      155.24      148.63      6.13 o 
  -1   4   6        2.22        1.67      3.22 o 
   0   4   6       19.27       20.86      3.70 o 
   1   4   6        2.59       -1.63      3.02 o 
   2   4   6       78.51       77.57      5.03 o 
   3   4   6        0.01       -3.24      3.24 o 
   4   4   6       38.13       50.27      5.35 o 
   5   4   6        4.68       -4.36      5.03 o 
 -11   5   6       10.12       21.80      5.04 o 
 -10   5   6       35.49       38.16      5.29 o 
  -9   5   6       30.40       35.09      5.13 o 
  -8   5   6       86.79       77.57      4.86 o 
  -7   5   6       58.41       55.72      4.30 o 
  -6   5   6      121.64      126.28      5.75 o 
  -5   5   6       25.18       22.78      3.64 o 
  -4   5   6       75.10       73.14      5.28 o 
  -3   5   6        0.04       -3.36      3.58 o 
  -2   5   6      118.56      109.01      5.96 o 
  -1   5   6       88.36       89.90      6.98 o 
   0   5   6      126.61      125.32      9.65 o 
   1   5   6       21.93       18.20      3.53 o 
   2   5   6       51.47       54.87      4.57 o 
   3   5   6        1.58       -2.92      3.29 o 
   4   5   6       73.06       67.68      5.27 o 
   5   5   6       35.88       40.91      6.56 o 
 -11   6   6       17.74       21.47      5.31 o 
 -10   6   6      143.40      140.07      9.74 o 
  -9   6   6       12.88       15.53      4.53 o 
  -8   6   6        9.39       11.85      3.46 o 
  -7   6   6       29.85       34.12      4.01 o 
  -6   6   6        0.43        2.74      3.00 o 
  -5   6   6       12.72       18.74      3.47 o 
  -4   6   6       57.76       52.06      4.83 o 
  -3   6   6       89.12       95.79     10.90 o 
  -2   6   6       27.41       31.26      4.56 o 
  -1   6   6       61.94       63.12      5.48 o 
   0   6   6       95.16       96.18      5.07 o 
   1   6   6       45.24       45.29      4.23 o 
   2   6   6       55.45       57.44      4.72 o 
   3   6   6      138.36      128.71      6.93 o 
   4   6   6       55.43       71.93      6.43 o 
   5   6   6       41.46       37.77      5.69 o 
 -10   7   6        3.89        2.44      4.36 o 
  -9   7   6      113.84      100.95      6.72 o 
  -8   7   6       60.04       51.47      5.39 o 
  -7   7   6       35.97       38.46      4.05 o 
  -6   7   6        6.18        3.30      3.16 o 
  -5   7   6        0.07        4.80      3.59 o 
  -4   7   6       66.73       57.91      5.97 o 
  -3   7   6        4.76        9.73      3.88 o 
  -2   7   6       46.32       40.37      4.95 o 
  -1   7   6        0.02        1.48      3.66 o 
   0   7   6       15.14       14.30      4.11 o 
   1   7   6        2.81        0.55      3.05 o 
   2   7   6        1.71        1.45      3.38 o 
   3   7   6       12.35       13.74      3.95 o 
   4   7   6       20.19       28.52      5.93 o 
 -10   8   6       56.02       64.34      7.13 o 
  -9   8   6        9.58        4.20      4.44 o 
  -8   8   6        1.52       -1.32      3.91 o 
  -7   8   6       62.83       52.10      4.43 o 
  -6   8   6       28.21       38.64      4.07 o 
  -5   8   6        2.15        3.41      3.50 o 
  -4   8   6       83.12       86.71      6.50 o 
  -3   8   6       51.39       69.03      5.39 o 
  -2   8   6       16.06       14.89      4.12 o 
  -1   8   6       18.63       19.00      4.34 o 
   0   8   6      156.20      144.96      8.05 o 
   1   8   6       24.35       27.75      4.65 o 
   2   8   6        6.74       10.50      3.57 o 
   3   8   6       23.26       30.05      5.02 o 
   4   8   6       49.02       47.85      5.71 o 
  -9   9   6       12.59        3.61      4.53 o 
  -8   9   6        6.43       -2.95      4.04 o 
  -7   9   6        2.35       -2.03      3.82 o 
  -6   9   6        7.25       10.33      3.88 o 
  -5   9   6        9.00        7.71      3.72 o 
  -4   9   6        5.59        0.87      3.69 o 
  -3   9   6       13.85       16.64      4.19 o 
  -2   9   6       29.18       33.78      4.82 o 
  -1   9   6        0.07        5.49      3.99 o 
   0   9   6        0.26       -1.38      4.90 o 
   1   9   6        3.31        6.67      4.13 o 
   2   9   6        2.77        0.07      4.51 o 
   3   9   6       35.53       48.32      6.62 o 
  -9  10   6        0.29       -4.37      4.37 o 
  -8  10   6        2.13       10.53      4.64 o 
  -7  10   6       27.55       22.20      5.72 o 
  -6  10   6       47.29       38.57      4.82 o 
  -5  10   6       12.57       13.49      4.06 o 
  -4  10   6       45.66       62.41      5.66 o 
  -3  10   6       52.09       51.95      6.35 o 
  -2  10   6        1.71        2.67      3.99 o 
  -1  10   6      126.48      118.95      6.94 o 
   0  10   6      131.03      137.64      7.43 o 
   1  10   6        6.40       11.91      4.41 o 
   2  10   6        0.64       10.70      5.09 o 
   3  10   6        0.34        2.22      4.80 o 
  -8  11   6        1.97        2.87      8.89 o 
  -7  11   6        2.00       -1.49      5.62 o 
  -6  11   6      147.03      145.69      9.54 o 
  -5  11   6        1.13       -0.40      3.77 o 
  -4  11   6       26.02       22.22      4.63 o 
  -3  11   6       22.53       17.90      4.57 o 
  -2  11   6       15.21       19.57      6.61 o 
  -1  11   6      106.80      101.36      6.89 o 
   0  11   6       14.17        9.20      4.50 o 
   1  11   6       99.64       86.65      6.67 o 
   2  11   6       22.79       20.36      5.74 o 
  -7  12   6        0.15        4.48      5.02 o 
  -6  12   6       88.76       90.36     14.29 o 
  -5  12   6        0.36       -2.29      3.76 o 
  -4  12   6        1.63        0.87      3.92 o 
  -3  12   6        1.45        1.27      4.18 o 
  -2  12   6        5.70        3.77      4.42 o 
  -1  12   6      115.41      117.62      7.28 o 
   0  12   6       76.14       77.47      6.52 o 
   1  12   6       15.29       11.62      5.42 o 
  -6  13   6       10.75        0.22      8.49 o 
  -5  13   6        6.28        4.38      6.32 o 
  -4  13   6       17.68       38.94      5.70 o 
  -3  13   6        0.58        8.58      4.38 o 
  -2  13   6        0.48        7.88      4.84 o 
  -1  13   6        2.60       -2.56      4.71 o 
   0  13   6        0.47        4.96      5.19 o 
 -11   1   7        0.56        5.39      5.22 o 
 -10   1   7        0.19        1.65      4.00 o 
  -9   1   7       36.82       49.42      5.39 o 
  -8   1   7       10.97       19.64      4.43 o 
  -7   1   7        3.51       12.39      3.99 o 
  -6   1   7       74.98       81.31      5.53 o 
  -5   1   7        1.74        4.56      3.25 o 
  -4   1   7       29.37       30.57      3.74 o 
  -3   1   7        5.02        5.18      2.87 o 
  -2   1   7       47.92       45.23      4.23 o 
  -1   1   7       26.24       31.00      4.65 o 
   0   1   7        5.07        2.90      3.94 o 
   1   1   7        5.01        2.63      4.73 o 
   2   1   7       25.65       13.49      4.72 o 
   3   1   7       66.43       75.26      6.50 o 
   4   1   7       18.86       20.76      5.07 o 
 -11   2   7        0.56        0.25      6.20 o 
 -10   2   7       19.46       30.93      5.05 o 
  -9   2   7        2.95        2.29      3.87 o 
  -8   2   7       22.44       26.38      4.58 o 
  -7   2   7       16.36       19.38      4.27 o 
  -6   2   7      109.77      124.03      5.48 o 
  -5   2   7       55.72       52.52      4.26 o 
  -4   2   7        9.13        8.50      3.25 o 
  -3   2   7        0.39        3.99      3.62 o 
  -2   2   7       43.52       48.85      4.21 o 
  -1   2   7       51.24       45.93      4.39 o 
   0   2   7        1.69       -0.36      3.71 o 
   1   2   7        0.55        4.93      5.06 o 
   2   2   7       20.85        8.16      7.51 o 
   3   2   7       58.69       53.62      5.92 o 
   4   2   7        2.36       -0.23      4.73 o 
 -10   3   7        1.09        0.32      5.55 o 
  -9   3   7       21.35       20.40      4.57 o 
  -8   3   7        3.49        5.22      5.10 o 
  -7   3   7      361.33      370.60      9.65 o 
  -6   3   7      155.88      162.16      9.65 o 
  -5   3   7       21.04       27.40      4.60 o 
  -4   3   7       11.12       11.25      3.96 o 
  -3   3   7      224.61      232.27      7.79 o 
  -2   3   7       73.15       69.04      5.43 o 
  -1   3   7        3.91        7.19      3.33 o 
   0   3   7        2.80        4.09      3.54 o 
   1   3   7      140.65      134.98      7.50 o 
   2   3   7       22.36       21.03      4.95 o 
   3   3   7        1.57        3.05      4.33 o 
   4   3   7       52.54       51.88      6.09 o 
 -10   4   7       59.97       64.36      7.27 o 
  -9   4   7        9.61        9.72      3.76 o 
  -8   4   7        2.70        2.06      3.21 o 
  -7   4   7       46.88       47.94      4.48 o 
  -6   4   7       31.71       35.54      4.16 o 
  -5   4   7       15.26       23.31      4.46 o 
  -4   4   7       76.95       81.78      5.75 o 
  -3   4   7        1.38        9.04      3.97 o 
  -2   4   7      166.35      138.54      6.73 o 
  -1   4   7        0.07        5.54      3.82 o 
   0   4   7       35.46       32.81      4.11 o 
   1   4   7        2.60        1.99      3.47 o 
   2   4   7        3.03        7.94      5.32 o 
   3   4   7       30.20       24.25      5.20 o 
 -10   5   7       14.18        4.33      4.58 o 
  -9   5   7        0.05        3.35      3.48 o 
  -8   5   7       51.16       46.40      4.61 o 
  -7   5   7       11.59        5.74      3.55 o 
  -6   5   7        4.63        8.90      3.39 o 
  -5   5   7       12.29       20.66      4.31 o 
  -4   5   7       34.86       34.85      4.73 o 
  -3   5   7       34.89       41.80      5.31 o 
  -2   5   7        4.86        7.66      3.99 o 
  -1   5   7        2.83        2.65      3.82 o 
   0   5   7       17.03       25.65      4.51 o 
   1   5   7        3.08       10.24      3.61 o 
   2   5   7       31.39       37.25      5.42 o 
   3   5   7        3.03        1.53      4.48 o 
 -10   6   7        0.49        9.53      6.92 o 
  -9   6   7        3.66       -3.98      3.98 o 
  -8   6   7        0.42        3.42      3.96 o 
  -7   6   7        9.11       15.72      3.96 o 
  -6   6   7       16.37       16.67      4.37 o 
  -5   6   7       17.88       20.64      5.60 o 
  -4   6   7        0.52       -1.18      4.08 o 
  -3   6   7       16.92       28.57      4.70 o 
  -2   6   7        1.12       -0.07      3.73 o 
  -1   6   7        6.32        5.70      4.16 o 
   0   6   7        0.02       -3.68      3.68 o 
   1   6   7        1.04       -1.36      3.76 o 
   2   6   7       15.55       23.14      4.14 o 
   3   6   7        6.66        4.69      4.52 o 
  -9   7   7        1.39       12.89      4.60 o 
  -8   7   7        0.03       -0.39      3.45 o 
  -7   7   7        6.47        6.26      4.04 o 
  -6   7   7        9.77       15.76      4.44 o 
  -5   7   7       11.67       15.11      4.24 o 
  -4   7   7       14.26       12.97      4.61 o 
  -3   7   7        0.95        9.49      4.29 o 
  -2   7   7        3.69       12.14      4.28 o 
  -1   7   7        9.06       13.33      4.40 o 
   0   7   7       14.64        9.89      5.93 o 
   1   7   7        0.11        3.87      4.12 o 
   2   7   7        0.00       -3.70      3.91 o 
  -9   8   7        4.00        6.66      5.48 o 
  -8   8   7        3.81       -4.30      5.07 o 
  -7   8   7        8.89        6.03      4.05 o 
  -6   8   7        1.26        9.40      4.20 o 
  -5   8   7        3.65       14.14      5.11 o 
  -4   8   7       59.52       64.67      5.76 o 
  -3   8   7       12.34       14.90      4.84 o 
  -2   8   7       61.98       78.61      6.27 o 
  -1   8   7        0.48       -1.50      4.10 o 
   0   8   7       38.74       36.47      5.39 o 
   1   8   7        1.64       -0.84      3.84 o 
   2   8   7        1.01       -1.27      4.09 o 
  -8   9   7       11.30       14.55      7.15 o 
  -7   9   7        2.37        0.68      4.00 o 
  -6   9   7        0.76       -0.57      3.82 o 
  -5   9   7      277.89      280.84     10.84 o 
  -4   9   7       29.79       30.34      4.98 o 
  -3   9   7       22.76       33.61      6.51 o 
  -2   9   7       20.54       22.72      9.45 o 
  -1   9   7       29.25       36.40      5.32 o 
   0   9   7       16.02       21.60      4.98 o 
   1   9   7        8.45        7.41      4.54 o 
  -7  10   7        0.21        6.15      5.51 o 
  -6  10   7        0.13        3.01      4.22 o 
  -5  10   7        3.70        0.89      4.01 o 
  -4  10   7      135.37      146.14     12.10 o 
  -3  10   7      115.48      105.15      9.24 o 
  -2  10   7        5.70        5.46      4.47 o 
  -1  10   7        5.19        1.84      4.35 o 
   0  10   7       20.87       26.92      5.77 o 
  -6  11   7       47.20       34.29      6.07 o 
  -5  11   7        0.41        7.30      4.33 o 
  -4  11   7       43.97       50.50      5.97 o 
  -3  11   7       11.59       13.78      7.01 o 
  -2  11   7        1.71        1.00      5.00 o 
  -1  11   7        0.86       -4.38      4.38 o 
  -9   0   8       36.42       48.38     12.40 o 
  -8   0   8       46.75       54.82     13.40 o 
  -7   0   8       32.94       39.27      7.25 o 
  -6   0   8        0.19        7.43      9.27 o 
  -5   0   8        3.52        7.17      5.25 o 
  -4   0   8        0.31        0.45      7.37 o 
  -3   0   8       29.80       38.20     10.50 o 
  -2   0   8       47.17       43.17      7.54 o 
  -1   0   8       71.45       83.38      9.07 o 
   0   0   8       59.88       73.56      9.03 o 
   1   0   8        0.36       19.47      8.15 o 
  -9   1   8       39.21       36.60      5.38 o 
  -8   1   8        2.16        1.31      4.74 o 
  -7   1   8       50.19       46.45      5.36 o 
  -6   1   8       38.68       44.42      5.11 o 
  -5   1   8       13.48        2.59      4.75 o 
  -4   1   8        2.27        4.08      4.56 o 
  -3   1   8        3.63        1.96      4.56 o 
  -2   1   8       11.68       10.10      4.86 o 
  -1   1   8        3.64        3.27      4.33 o 
   0   1   8       45.17       46.30      5.85 o 
   1   1   8      149.13      143.97      8.03 o 
  -9   2   8       11.00       22.32      4.80 o 
  -8   2   8       18.53       15.10      4.51 o 
  -7   2   8        2.26        4.94      4.22 o 
  -6   2   8       51.87       41.00      6.05 o 
  -5   2   8        5.54        4.07      4.05 o 
  -4   2   8       18.11       20.14      4.65 o 
  -3   2   8       66.95       60.01      5.58 o 
  -2   2   8        1.30        1.37      4.47 o 
  -1   2   8       26.68       24.72      5.64 o 
   0   2   8       14.88       24.92      6.06 o 
   1   2   8       29.80       23.35      5.58 o 
  -9   3   8       11.10       10.15      5.06 o 
  -8   3   8       43.03       37.39      5.19 o 
  -7   3   8       17.89       18.12      4.45 o 
  -6   3   8        5.40        3.15      4.16 o 
  -5   3   8        2.54        4.28      4.10 o 
  -4   3   8       31.16       25.26      4.62 o 
  -3   3   8        0.95        3.78      3.90 o 
  -2   3   8        0.05       -0.28      4.70 o 
  -1   3   8        0.03       -4.41      4.41 o 
   0   3   8        4.35       -0.29      4.71 o 
   1   3   8       18.16       15.20      4.91 o 
  -9   4   8        7.45       10.82      4.95 o 
  -8   4   8       20.84       22.28      4.81 o 
  -7   4   8        2.70        8.06      8.90 o 
  -6   4   8        0.47       -0.29      4.02 o 
  -5   4   8        3.45        0.14      4.21 o 
  -4   4   8        6.42        3.04      4.05 o 
  -3   4   8        0.50       -0.63      3.96 o 
  -2   4   8       39.61       37.70      5.27 o 
  -1   4   8        1.93       -1.61      4.49 o 
   0   4   8        2.03       -0.79      4.63 o 
   1   4   8        5.40        8.58      5.35 o 
  -8   5   8        4.75        9.90      4.99 o 
  -7   5   8        0.78       -0.35      4.10 o 
  -6   5   8        1.33        0.51      4.74 o 
  -5   5   8       13.83        9.48      4.28 o 
  -4   5   8        5.19        3.19      4.18 o 
  -3   5   8       56.23       51.22      8.16 o 
  -2   5   8       12.38       13.34      4.67 o 
  -1   5   8        4.09        3.86      4.45 o 
   0   5   8        8.56        7.67      5.12 o 
   1   5   8        9.71        0.89      7.82 o 
  -8   6   8        0.13       -3.03      4.16 o 
  -7   6   8        0.14       -1.40      5.19 o 
  -6   6   8        5.79        2.30      4.14 o 
  -5   6   8       21.37       30.11      5.10 o 
  -4   6   8        0.94        2.35      4.04 o 
  -3   6   8       26.07       30.63      5.13 o 
  -2   6   8        5.09       -1.51      4.58 o 
  -1   6   8       16.59       16.59      4.85 o 
   0   6   8        2.84        8.95      4.28 o 
  -7   7   8       11.33       18.74      4.69 o 
  -6   7   8        0.53        5.89      4.20 o 
  -5   7   8        6.79        7.52      5.93 o 
  -4   7   8        1.73       -2.14      4.05 o 
  -3   7   8        6.93        6.38      4.46 o 
  -2   7   8        2.02       -4.20      4.21 o 
  -1   7   8       15.62       14.03      4.82 o 
  -6   8   8       11.26       13.89      4.59 o 
  -5   8   8       22.32       22.00      5.03 o 
  -4   8   8        2.32        8.03      4.76 o 
  -3   8   8       28.22       29.54      5.34 o 
  -2   8   8       11.69       10.87      4.82 o 
  -4   9   8        0.73       -3.57      7.60 o 
  -6   1   9        9.35       12.67      6.65 o 
  -5   1   9       10.40        7.37      6.54 o 
  -4   1   9        1.47       -1.23      6.04 o 
  -3   1   9        2.96        6.07      5.76 o 
  -6   2   9        0.01        6.68      6.84 o 
  -5   2   9        4.44        0.87      6.38 o 
  -4   2   9       20.67        6.65      6.06 o 
  -3   2   9       16.61       14.62      6.74 o 
  -5   3   9       21.54       28.57      9.05 o 
  -4   3   9        4.53        1.32      8.82 o 
  -3   3   9        1.44        6.48      9.16 o 
                                                 
